# Supplementary material for: Quantitative modeling identifies critical cell mechanics driving bile duct lumen formation
Source: PLoS Comput Biol. 2022 Feb 18;18(2):e1009653. doi: 10.1371/journal.pcbi.1009653 (PMC8856558; doi:10.1371/journal.pcbi.1009653)
Supplement: S1 Data — All figures with simulation data can be generated using the python script delivered for each figure. (ZIP) [file pcbi.1009653.s008.zip]

Archive with 111 entries (87 files):
- data/
- data/Fig7C/
- data/Fig7C/plot_lumen_size.py
- data/Fig7C/cell_division_effect/
- data/Fig7C/cell_division_effect/t1.txt
- data/Fig7C/cell_division_effect/t2.txt
- data/Fig7C/cell_division_effect/t3.txt
- data/Fig7C/cell_division_effect/t4.txt
- data/Fig7C/cell_division_effect/t5.txt
- data/Fig7C/apical_constriction_effect/
- data/Fig7C/apical_constriction_effect/t1.txt
- data/Fig7C/apical_constriction_effect/t2.txt
- data/Fig7C/apical_constriction_effect/t3.txt
- data/Fig7C/apical_constriction_effect/t4.txt
- data/Fig7C/apical_constriction_effect/t5.txt
- data/Fig8A/
- data/Fig8A/plot_lumen_size.py
- data/Fig8A/p25/
- data/Fig8A/p25/t3.txt
- data/Fig8A/p25/t1.txt
- data/Fig8A/p25/t2.txt
- data/Fig8A/p25/t5.txt
- data/Fig8A/p25/t4.txt
- data/Fig8A/p50/
- data/Fig8A/p50/t1.txt
- data/Fig8A/p50/t2.txt
- data/Fig8A/p50/t3.txt
- data/Fig8A/p50/t4.txt
- data/Fig8A/p50/t5.txt
- data/Fig8A/p100/
- data/Fig8A/p100/t1.txt
- data/Fig8A/p100/t2.txt
- data/Fig8A/p100/t3.txt
- data/Fig8A/p100/t4.txt
- data/Fig8A/p100/t5.txt
- data/Fig9A/
- data/Fig9A/plot_lumen_size.py
- data/Fig9A/signalling_time_low_effect/
- data/Fig9A/signalling_time_low_effect/t1.txt
- data/Fig9A/signalling_time_low_effect/t2.txt
- data/Fig9A/signalling_time_low_effect/t3.txt
- data/Fig9A/signalling_time_low_effect/t4.txt
- data/Fig9A/signalling_time_low_effect/t5.txt
- data/Fig9A/signalling_time_nominal_effect/
- data/Fig9A/signalling_time_nominal_effect/t1.txt
- data/Fig9A/signalling_time_nominal_effect/t2.txt
- data/Fig9A/signalling_time_nominal_effect/t3.txt
- data/Fig9A/signalling_time_nominal_effect/t4.txt
- data/Fig9A/signalling_time_nominal_effect/t5.txt
- data/Fig9A/signalling_time_high_effect/
- data/Fig9A/signalling_time_high_effect/t1.txt
- data/Fig9A/signalling_time_high_effect/t2.txt
- data/Fig9A/signalling_time_high_effect/t3.txt
- data/Fig9A/signalling_time_high_effect/t4.txt
- data/Fig9A/signalling_time_high_effect/t5.txt
- data/Fig9B/
- data/Fig9B/plot_lumen_size.py
- data/Fig9B/nominal/
- data/Fig9B/nominal/t1.txt
- data/Fig9B/nominal/t2.txt
- data/Fig9B/nominal/t3.txt
- data/Fig9B/nominal/t4.txt
- data/Fig9B/nominal/t5.txt
- data/Fig9B/apical_constriction_weak_effect/
- data/Fig9B/apical_constriction_weak_effect/t3.txt
- data/Fig9B/apical_constriction_weak_effect/t1.txt
- data/Fig9B/apical_constriction_weak_effect/t2.txt
- data/Fig9B/apical_constriction_weak_effect/t4.txt
- data/Fig9B/apical_constriction_weak_effect/t5.txt
- data/Fig10A/
- data/Fig10A/plot_lumen_size.py
- data/Fig10A/high_adhesion_effect/
- data/Fig10A/high_adhesion_effect/t4.txt
- data/Fig10A/high_adhesion_effect/t5.txt
- data/Fig10A/high_adhesion_effect/t3.txt
- data/Fig10A/high_adhesion_effect/t2.txt
- data/Fig10A/high_adhesion_effect/t1.txt
- data/Fig10A/nominal/
- data/Fig10A/nominal/t1.txt
- data/Fig10A/nominal/t2.txt
- data/Fig10A/nominal/t3.txt
- data/Fig10A/nominal/t4.txt
- data/Fig10A/nominal/t5.txt
- data/Fig10B/
- data/Fig10B/plot_lumen_size.py
- data/Fig10B/nominal/
- data/Fig10B/nominal/t1.txt
- data/Fig10B/nominal/t2.txt
- data/Fig10B/nominal/t3.txt
- data/Fig10B/nominal/t4.txt
- data/Fig10B/nominal/t5.txt
- data/Fig10B/high_adhesion_AP_effect/
- data/Fig10B/high_adhesion_AP_effect/t1.txt
- data/Fig10B/high_adhesion_AP_effect/t2.txt
- data/Fig10B/high_adhesion_AP_effect/t3.txt
- data/Fig10B/high_adhesion_AP_effect/t4.txt
- data/Fig10B/high_adhesion_AP_effect/t5.txt
- data/Fig10C/
- data/Fig10C/plot_lumen_size.py
- data/Fig10C/high_AP_p70/
- data/Fig10C/high_AP_p70/t1.txt
- data/Fig10C/high_AP_p70/t2.txt
- data/Fig10C/high_AP_p70/t3.txt
- data/Fig10C/high_AP_p70/t4.txt
- data/Fig10C/high_AP_p70/t5.txt
- data/Fig10C/nominal/
- data/Fig10C/nominal/t1.txt
- data/Fig10C/nominal/t2.txt
- data/Fig10C/nominal/t3.txt
- data/Fig10C/nominal/t4.txt
- data/Fig10C/nominal/t5.txt
