# Supplementary material for: Quantitative modeling identifies critical cell mechanics driving bile duct lumen formation
Source: PLoS Comput Biol. 2022 Feb 18;18(2):e1009653. doi: 10.1371/journal.pcbi.1009653 (PMC8856558; doi:10.1371/journal.pcbi.1009653)
Supplement: S1 Data — All figures with simulation data can be generated using the python script delivered for each figure. (ZIP) [file pcbi.1009653.s008.zip › data/Fig7C/plot_lumen_size.py]

#!/usr/bin/env python

import numpy as np
from numpy import linalg as LA
import matplotlib.pyplot as plt
import matplotlib.patches as mpatches
import pandas as pd     

import pylab
import os
import csv
import pprint,glob
import sys

time_offset = 0
tmax=100

f, (ax1) = plt.subplots(1, 1, sharey=False,figsize=(12,10))
plt.figure(1)

def load_and_print_data(count):

        if count==1:
          
          col = 'yellow'
          markerfacecol = 'yellow'
          facecol = 'orange'
          lab=r'data 1'
          
        elif count==2:
         
          col = 'red'
          markerfacecol = 'red'
          facecol = 'darkred'
          lab=r'data 2 '
                 
        elif count==3:
         
          col = 'red'
          markerfacecol = 'red'
          facecol = 'red'
          lab=r'data 3 '

          
        data_dcm00 =np.loadtxt("t1.txt")
        x=list(data_dcm00)
        data_t1=np.array(x).astype('float')

        data_dcm00 =np.loadtxt("t2.txt")
        x=list(data_dcm00)
        data_t2=np.array(x).astype('float')


        data_dcm00 =np.loadtxt("t3.txt")
        x=list(data_dcm00)
        data_t3=np.array(x).astype('float')


        data_dcm00 =np.loadtxt("t4.txt")
        x=list(data_dcm00)
        data_t4=np.array(x).astype('float')


        data_dcm00 =np.loadtxt("t5.txt")
        x=list(data_dcm00)
        data_t5=np.array(x).astype('float')
              
        time_offset =  - data_t1[0,0]       
 
        a = np.array([data_t1[0:tmax,1],data_t2[0:tmax,1],data_t3[0:tmax,1],data_t4[0:tmax,1],data_t5[0:tmax,1]])

        avg = np.mean(a, axis=0)
        s = pd.Series(avg) 
        avg = s.rolling(4).mean()
        
        std = np.std(a, axis=0)
        s = pd.Series(std) 
        std = s.rolling(4).mean()

# time offset + rescaling of time to hours and surface area to um2 
        ax1.plot((data_t1[0:tmax,0] + time_offset)/3600, avg * (1e12 / 12.0e-6),'-',markersize=8,color=col,markerfacecolor= markerfacecol,linewidth=2., label=lab)
        ax1.fill_between((data_t3[0:tmax,0]  + time_offset)/3600, np.maximum(0.0,(avg-2.0*std)) * (1e12 / 12.0e-6), (avg+2.0*std) * (1e12 / 12.0e-6), facecolor=facecol, alpha=0.3,edgecolor="none")
        

        ax1.set_xlabel(r' Time (hours)  ',fontsize=26)
        ax1.set_ylabel(r'Lumen area ($\mu m^2$)',fontsize=26)
        ax1.legend(loc=1,prop={'size':23})
        ax1.xaxis.set_tick_params(labelsize=26)
        ax1.yaxis.set_tick_params(labelsize=26)
        ax1.set_xlim((0.,24))
        ax1.set_ylim((-10.,30))

print os.getcwd()

#Fig7C:
os.chdir("apical_constriction_effect")
load_and_print_data(1)
os.chdir("../cell_division_effect")
load_and_print_data(2)


plt.show() 
