# Supplementary material for: Quantitative modeling identifies critical cell mechanics driving bile duct lumen formation
Source: PLoS Comput Biol. 2022 Feb 18;18(2):e1009653. doi: 10.1371/journal.pcbi.1009653 (PMC8856558; doi:10.1371/journal.pcbi.1009653)
Supplement: S1 Data — All figures with simulation data can be generated using the python script delivered for each figure. (ZIP) [file pcbi.1009653.s008.zip › data/Fig7C/cell_division_effect/t1.txt]

1.009070000000000000e+05 0.000000000000000000e+00
1.018070000000000000e+05 0.000000000000000000e+00
1.027070000000000000e+05 0.000000000000000000e+00
1.036070000000000000e+05 0.000000000000000000e+00
1.045100000000000000e+05 0.000000000000000000e+00
1.054100000000000000e+05 0.000000000000000000e+00
1.063100000000000000e+05 5.734569999999999524e-17
1.072100000000000000e+05 9.179340000000000646e-18
1.081100000000000000e+05 5.565410000000000340e-17
1.090100000000000000e+05 2.347149999999999871e-19
1.099100000000000000e+05 5.472850000000000272e-17
1.108100000000000000e+05 4.528400000000000032e-17
1.117100000000000000e+05 4.135789999999999777e-17
1.126100000000000000e+05 5.236179999999999821e-17
1.135110000000000000e+05 4.051600000000000227e-17
1.144110000000000000e+05 0.000000000000000000e+00
1.153110000000000000e+05 0.000000000000000000e+00
1.162110000000000000e+05 2.205649999999999892e-18
1.171110000000000000e+05 0.000000000000000000e+00
1.180110000000000000e+05 4.891250000000000224e-17
1.189110000000000000e+05 1.443999999999999897e-16
1.198110000000000000e+05 1.135689999999999971e-16
1.207120000000000000e+05 2.347389999999999956e-17
1.216120000000000000e+05 0.000000000000000000e+00
1.225140000000000000e+05 1.341849999999999990e-17
1.234160000000000000e+05 5.509210000000000285e-17
1.243180000000000000e+05 0.000000000000000000e+00
1.252220000000000000e+05 0.000000000000000000e+00
1.261220000000000000e+05 0.000000000000000000e+00
1.270220000000000000e+05 0.000000000000000000e+00
1.279240000000000000e+05 0.000000000000000000e+00
1.288240000000000000e+05 0.000000000000000000e+00
1.297240000000000000e+05 0.000000000000000000e+00
1.306240000000000000e+05 0.000000000000000000e+00
1.315240000000000000e+05 0.000000000000000000e+00
1.324240000000000000e+05 0.000000000000000000e+00
1.333240000000000000e+05 0.000000000000000000e+00
1.342240000000000000e+05 0.000000000000000000e+00
1.351240000000000000e+05 0.000000000000000000e+00
1.360240000000000000e+05 0.000000000000000000e+00
1.369240000000000000e+05 0.000000000000000000e+00
1.378240000000000000e+05 0.000000000000000000e+00
1.387240000000000000e+05 0.000000000000000000e+00
1.396240000000000000e+05 0.000000000000000000e+00
1.405240000000000000e+05 0.000000000000000000e+00
1.414240000000000000e+05 0.000000000000000000e+00
1.423240000000000000e+05 0.000000000000000000e+00
1.432280000000000000e+05 0.000000000000000000e+00
1.441280000000000000e+05 0.000000000000000000e+00
1.450280000000000000e+05 0.000000000000000000e+00
1.459280000000000000e+05 0.000000000000000000e+00
1.468280000000000000e+05 0.000000000000000000e+00
1.477280000000000000e+05 0.000000000000000000e+00
1.486300000000000000e+05 4.749260000000000257e-17
1.495300000000000000e+05 1.949239999999999960e-17
1.504300000000000000e+05 0.000000000000000000e+00
1.513300000000000000e+05 0.000000000000000000e+00
1.522300000000000000e+05 3.214110000000000226e-17
1.531300000000000000e+05 0.000000000000000000e+00
1.540300000000000000e+05 0.000000000000000000e+00
1.549300000000000000e+05 0.000000000000000000e+00
1.558300000000000000e+05 0.000000000000000000e+00
1.567300000000000000e+05 0.000000000000000000e+00
1.576300000000000000e+05 0.000000000000000000e+00
1.585300000000000000e+05 0.000000000000000000e+00
1.594300000000000000e+05 0.000000000000000000e+00
1.603300000000000000e+05 0.000000000000000000e+00
1.612300000000000000e+05 0.000000000000000000e+00
1.621300000000000000e+05 0.000000000000000000e+00
1.630300000000000000e+05 0.000000000000000000e+00
1.639300000000000000e+05 0.000000000000000000e+00
1.648300000000000000e+05 0.000000000000000000e+00
1.657340000000000000e+05 0.000000000000000000e+00
1.666340000000000000e+05 0.000000000000000000e+00
1.675340000000000000e+05 0.000000000000000000e+00
1.684340000000000000e+05 0.000000000000000000e+00
1.693340000000000000e+05 0.000000000000000000e+00
1.702340000000000000e+05 0.000000000000000000e+00
1.711340000000000000e+05 0.000000000000000000e+00
1.720340000000000000e+05 0.000000000000000000e+00
1.729340000000000000e+05 0.000000000000000000e+00
1.738340000000000000e+05 0.000000000000000000e+00
1.747340000000000000e+05 0.000000000000000000e+00
1.756340000000000000e+05 0.000000000000000000e+00
1.765340000000000000e+05 0.000000000000000000e+00
1.774340000000000000e+05 0.000000000000000000e+00
1.783340000000000000e+05 0.000000000000000000e+00
1.792340000000000000e+05 0.000000000000000000e+00
1.801340000000000000e+05 0.000000000000000000e+00
1.810340000000000000e+05 0.000000000000000000e+00
1.819360000000000000e+05 0.000000000000000000e+00
1.828360000000000000e+05 0.000000000000000000e+00
1.837360000000000000e+05 0.000000000000000000e+00
1.846360000000000000e+05 1.935270000000000026e-18
1.855360000000000000e+05 0.000000000000000000e+00
1.864360000000000000e+05 0.000000000000000000e+00
1.873360000000000000e+05 0.000000000000000000e+00
1.882400000000000000e+05 0.000000000000000000e+00
1.891400000000000000e+05 0.000000000000000000e+00
1.900420000000000000e+05 0.000000000000000000e+00
1.909420000000000000e+05 0.000000000000000000e+00
1.918420000000000000e+05 0.000000000000000000e+00
1.927420000000000000e+05 0.000000000000000000e+00
1.936420000000000000e+05 1.251790000000000024e-17
1.945420000000000000e+05 5.989750000000000041e-18
1.954420000000000000e+05 0.000000000000000000e+00
1.963420000000000000e+05 0.000000000000000000e+00
1.972420000000000000e+05 1.563979999999999901e-17
1.981420000000000000e+05 1.862750000000000045e-17
1.990420000000000000e+05 3.236070000000000069e-18
1.999420000000000000e+05 0.000000000000000000e+00
2.008420000000000000e+05 1.921030000000000016e-17
2.017420000000000000e+05 1.885529999999999858e-17
2.026420000000000000e+05 2.234279999999999870e-18
2.035460000000000000e+05 9.330250000000000100e-18
2.044480000000000000e+05 0.000000000000000000e+00
2.053480000000000000e+05 0.000000000000000000e+00
2.062480000000000000e+05 0.000000000000000000e+00
2.071500000000000000e+05 0.000000000000000000e+00
2.080500000000000000e+05 0.000000000000000000e+00
2.089500000000000000e+05 1.418030000000000150e-17
2.098500000000000000e+05 0.000000000000000000e+00
2.107500000000000000e+05 2.006790000000000089e-17
2.116520000000000000e+05 6.171439999999999881e-18
2.125540000000000000e+05 0.000000000000000000e+00
2.134540000000000000e+05 0.000000000000000000e+00
2.143540000000000000e+05 0.000000000000000000e+00
2.152540000000000000e+05 0.000000000000000000e+00
2.161560000000000000e+05 0.000000000000000000e+00
2.170560000000000000e+05 8.693859999999999436e-17
2.179580000000000000e+05 2.433410000000000058e-17
2.188580000000000000e+05 0.000000000000000000e+00
2.197580000000000000e+05 0.000000000000000000e+00
2.206580000000000000e+05 0.000000000000000000e+00
2.215580000000000000e+05 0.000000000000000000e+00
2.224580000000000000e+05 0.000000000000000000e+00
2.233580000000000000e+05 0.000000000000000000e+00
2.242580000000000000e+05 0.000000000000000000e+00
2.251580000000000000e+05 8.862970000000000226e-17
2.260580000000000000e+05 0.000000000000000000e+00
2.269580000000000000e+05 0.000000000000000000e+00
2.278580000000000000e+05 0.000000000000000000e+00
2.287580000000000000e+05 0.000000000000000000e+00
2.296580000000000000e+05 0.000000000000000000e+00
2.305580000000000000e+05 0.000000000000000000e+00
2.314580000000000000e+05 0.000000000000000000e+00
2.323580000000000000e+05 0.000000000000000000e+00
2.332580000000000000e+05 0.000000000000000000e+00
2.341580000000000000e+05 0.000000000000000000e+00
