# Supplementary material for: Quantitative modeling identifies critical cell mechanics driving bile duct lumen formation
Source: PLoS Comput Biol. 2022 Feb 18;18(2):e1009653. doi: 10.1371/journal.pcbi.1009653 (PMC8856558; doi:10.1371/journal.pcbi.1009653)
Supplement: S1 Data — All figures with simulation data can be generated using the python script delivered for each figure. (ZIP) [file pcbi.1009653.s008.zip › data/Fig7C/cell_division_effect/t2.txt]

1.009090000000000000e+05 0.000000000000000000e+00
1.018090000000000000e+05 0.000000000000000000e+00
1.027090000000000000e+05 0.000000000000000000e+00
1.036090000000000000e+05 0.000000000000000000e+00
1.045090000000000000e+05 0.000000000000000000e+00
1.054090000000000000e+05 0.000000000000000000e+00
1.063090000000000000e+05 8.130909999999999824e-17
1.072090000000000000e+05 2.862509999999999724e-17
1.081090000000000000e+05 3.919530000000000282e-17
1.090090000000000000e+05 5.015519999999999948e-17
1.099090000000000000e+05 0.000000000000000000e+00
1.108090000000000000e+05 0.000000000000000000e+00
1.117090000000000000e+05 9.485379999999999607e-20
1.126090000000000000e+05 0.000000000000000000e+00
1.135090000000000000e+05 0.000000000000000000e+00
1.144110000000000000e+05 1.485070000000000064e-17
1.153110000000000000e+05 0.000000000000000000e+00
1.162140000000000000e+05 9.217539999999999411e-18
1.171140000000000000e+05 0.000000000000000000e+00
1.180180000000000000e+05 1.839719999999999945e-17
1.189210000000000000e+05 1.056050000000000047e-16
1.198240000000000000e+05 7.184159999999999527e-17
1.207240000000000000e+05 6.827770000000000455e-17
1.216260000000000000e+05 1.088900000000000053e-16
1.225260000000000000e+05 1.080840000000000051e-16
1.234280000000000000e+05 1.081299999999999939e-16
1.243300000000000000e+05 6.664470000000000099e-17
1.252300000000000000e+05 1.315540000000000073e-16
1.261300000000000000e+05 1.500859999999999947e-16
1.270300000000000000e+05 6.969119999999999784e-17
1.279300000000000000e+05 1.020469999999999994e-16
1.288300000000000000e+05 1.077450000000000010e-16
1.297320000000000000e+05 1.932819999999999920e-16
1.306320000000000000e+05 8.379970000000000562e-17
1.315320000000000000e+05 4.752219999999999816e-17
1.324320000000000000e+05 4.480569999999999879e-17
1.333320000000000000e+05 8.480910000000000581e-17
1.342320000000000000e+05 1.207459999999999952e-16
1.351320000000000000e+05 9.827929999999999442e-17
1.360320000000000000e+05 1.115170000000000083e-16
1.369320000000000000e+05 2.843869999999999952e-17
1.378320000000000000e+05 5.842070000000000531e-17
1.387320000000000000e+05 1.360029999999999996e-17
1.396320000000000000e+05 0.000000000000000000e+00
1.405320000000000000e+05 8.966009999999999641e-18
1.414320000000000000e+05 0.000000000000000000e+00
1.423320000000000000e+05 9.487370000000000077e-18
1.432320000000000000e+05 0.000000000000000000e+00
1.441320000000000000e+05 0.000000000000000000e+00
1.450320000000000000e+05 4.962549999999999837e-18
1.459320000000000000e+05 0.000000000000000000e+00
1.468320000000000000e+05 0.000000000000000000e+00
1.477320000000000000e+05 0.000000000000000000e+00
1.486320000000000000e+05 1.095919999999999943e-17
1.495320000000000000e+05 0.000000000000000000e+00
1.504320000000000000e+05 0.000000000000000000e+00
1.513320000000000000e+05 0.000000000000000000e+00
1.522320000000000000e+05 0.000000000000000000e+00
1.531320000000000000e+05 2.053679999999999845e-18
1.540320000000000000e+05 2.924620000000000081e-18
1.549320000000000000e+05 6.210290000000000063e-19
1.558320000000000000e+05 8.897970000000000733e-18
1.567320000000000000e+05 0.000000000000000000e+00
1.576320000000000000e+05 0.000000000000000000e+00
1.585320000000000000e+05 0.000000000000000000e+00
1.594320000000000000e+05 5.988030000000000022e-18
1.603320000000000000e+05 5.546960000000000104e-18
1.612320000000000000e+05 1.855249999999999816e-18
1.621320000000000000e+05 7.224339999999999686e-19
1.630320000000000000e+05 0.000000000000000000e+00
1.639340000000000000e+05 0.000000000000000000e+00
1.648340000000000000e+05 3.658350000000000259e-18
1.657340000000000000e+05 3.331529999999999944e-18
1.666340000000000000e+05 0.000000000000000000e+00
1.675340000000000000e+05 0.000000000000000000e+00
1.684340000000000000e+05 0.000000000000000000e+00
1.693340000000000000e+05 0.000000000000000000e+00
1.702340000000000000e+05 0.000000000000000000e+00
1.711340000000000000e+05 0.000000000000000000e+00
1.720340000000000000e+05 0.000000000000000000e+00
1.729340000000000000e+05 0.000000000000000000e+00
1.738340000000000000e+05 0.000000000000000000e+00
1.747340000000000000e+05 0.000000000000000000e+00
1.756340000000000000e+05 0.000000000000000000e+00
1.765340000000000000e+05 0.000000000000000000e+00
1.774340000000000000e+05 0.000000000000000000e+00
1.783340000000000000e+05 0.000000000000000000e+00
1.792340000000000000e+05 0.000000000000000000e+00
1.801340000000000000e+05 0.000000000000000000e+00
1.810340000000000000e+05 0.000000000000000000e+00
1.819340000000000000e+05 0.000000000000000000e+00
1.828340000000000000e+05 0.000000000000000000e+00
1.837340000000000000e+05 0.000000000000000000e+00
1.846340000000000000e+05 0.000000000000000000e+00
1.855340000000000000e+05 0.000000000000000000e+00
1.864340000000000000e+05 0.000000000000000000e+00
1.873340000000000000e+05 0.000000000000000000e+00
1.882340000000000000e+05 0.000000000000000000e+00
1.891340000000000000e+05 0.000000000000000000e+00
1.900360000000000000e+05 0.000000000000000000e+00
1.909360000000000000e+05 0.000000000000000000e+00
1.918360000000000000e+05 0.000000000000000000e+00
1.927360000000000000e+05 0.000000000000000000e+00
1.936360000000000000e+05 0.000000000000000000e+00
1.945360000000000000e+05 0.000000000000000000e+00
1.954360000000000000e+05 0.000000000000000000e+00
1.963360000000000000e+05 0.000000000000000000e+00
1.972360000000000000e+05 0.000000000000000000e+00
1.981380000000000000e+05 0.000000000000000000e+00
1.990380000000000000e+05 0.000000000000000000e+00
1.999380000000000000e+05 0.000000000000000000e+00
2.008380000000000000e+05 0.000000000000000000e+00
2.017380000000000000e+05 0.000000000000000000e+00
2.026380000000000000e+05 7.815049999999999411e-17
2.035380000000000000e+05 6.149069999999999899e-17
2.044400000000000000e+05 0.000000000000000000e+00
2.053420000000000000e+05 0.000000000000000000e+00
2.062440000000000000e+05 0.000000000000000000e+00
2.071440000000000000e+05 0.000000000000000000e+00
2.080440000000000000e+05 0.000000000000000000e+00
2.089440000000000000e+05 0.000000000000000000e+00
2.098440000000000000e+05 0.000000000000000000e+00
2.107440000000000000e+05 0.000000000000000000e+00
2.116440000000000000e+05 4.177080000000000271e-17
2.125440000000000000e+05 0.000000000000000000e+00
2.134460000000000000e+05 0.000000000000000000e+00
2.143460000000000000e+05 0.000000000000000000e+00
2.152460000000000000e+05 0.000000000000000000e+00
2.161500000000000000e+05 0.000000000000000000e+00
2.170520000000000000e+05 0.000000000000000000e+00
2.179520000000000000e+05 0.000000000000000000e+00
2.188520000000000000e+05 0.000000000000000000e+00
2.197520000000000000e+05 0.000000000000000000e+00
2.206520000000000000e+05 0.000000000000000000e+00
2.215520000000000000e+05 0.000000000000000000e+00
2.224520000000000000e+05 0.000000000000000000e+00
2.233520000000000000e+05 0.000000000000000000e+00
2.242520000000000000e+05 0.000000000000000000e+00
2.251520000000000000e+05 0.000000000000000000e+00
2.260520000000000000e+05 0.000000000000000000e+00
2.269520000000000000e+05 0.000000000000000000e+00
2.278520000000000000e+05 0.000000000000000000e+00
2.287520000000000000e+05 0.000000000000000000e+00
2.296520000000000000e+05 0.000000000000000000e+00
2.305540000000000000e+05 0.000000000000000000e+00
2.314540000000000000e+05 1.622150000000000070e-18
2.323540000000000000e+05 1.295270000000000042e-17
2.332540000000000000e+05 1.043019999999999986e-16
2.341540000000000000e+05 2.723970000000000113e-19
2.350540000000000000e+05 0.000000000000000000e+00
2.359560000000000000e+05 0.000000000000000000e+00
2.368560000000000000e+05 0.000000000000000000e+00
2.377560000000000000e+05 0.000000000000000000e+00
2.386560000000000000e+05 0.000000000000000000e+00
