# Supplementary material for: Quantitative modeling identifies critical cell mechanics driving bile duct lumen formation
Source: PLoS Comput Biol. 2022 Feb 18;18(2):e1009653. doi: 10.1371/journal.pcbi.1009653 (PMC8856558; doi:10.1371/journal.pcbi.1009653)
Supplement: S1 Data — All figures with simulation data can be generated using the python script delivered for each figure. (ZIP) [file pcbi.1009653.s008.zip › data/Fig7C/cell_division_effect/t3.txt]

1.009070000000000000e+05 0.000000000000000000e+00
1.018070000000000000e+05 0.000000000000000000e+00
1.027070000000000000e+05 0.000000000000000000e+00
1.036070000000000000e+05 0.000000000000000000e+00
1.045070000000000000e+05 0.000000000000000000e+00
1.054070000000000000e+05 3.485549999999999915e-18
1.063070000000000000e+05 7.746189999999999609e-17
1.072070000000000000e+05 4.890610000000000203e-17
1.081070000000000000e+05 3.879980000000000211e-17
1.090090000000000000e+05 3.113140000000000061e-17
1.099090000000000000e+05 6.393309999999999456e-17
1.108090000000000000e+05 0.000000000000000000e+00
1.117090000000000000e+05 0.000000000000000000e+00
1.126090000000000000e+05 0.000000000000000000e+00
1.135100000000000000e+05 0.000000000000000000e+00
1.144100000000000000e+05 6.710589999999999820e-18
1.153100000000000000e+05 0.000000000000000000e+00
1.162120000000000000e+05 4.337740000000000155e-17
1.171120000000000000e+05 2.775979999999999923e-17
1.180120000000000000e+05 0.000000000000000000e+00
1.189140000000000000e+05 0.000000000000000000e+00
1.198140000000000000e+05 0.000000000000000000e+00
1.207140000000000000e+05 1.134150000000000047e-18
1.216140000000000000e+05 4.171629999999999734e-17
1.225180000000000000e+05 6.390410000000000034e-18
1.234180000000000000e+05 1.136670000000000038e-16
1.243180000000000000e+05 0.000000000000000000e+00
1.252180000000000000e+05 6.761400000000000091e-18
1.261180000000000000e+05 5.092070000000000053e-17
1.270250000000000000e+05 0.000000000000000000e+00
1.279270000000000000e+05 0.000000000000000000e+00
1.288270000000000000e+05 8.520279999999999779e-17
1.297290000000000000e+05 1.161469999999999968e-16
1.306290000000000000e+05 5.287899999999999727e-17
1.315290000000000000e+05 0.000000000000000000e+00
1.324290000000000000e+05 0.000000000000000000e+00
1.333290000000000000e+05 0.000000000000000000e+00
1.342290000000000000e+05 0.000000000000000000e+00
1.351300000000000000e+05 0.000000000000000000e+00
1.360300000000000000e+05 0.000000000000000000e+00
1.369300000000000000e+05 0.000000000000000000e+00
1.378300000000000000e+05 0.000000000000000000e+00
1.387300000000000000e+05 0.000000000000000000e+00
1.396300000000000000e+05 0.000000000000000000e+00
1.405300000000000000e+05 0.000000000000000000e+00
1.414300000000000000e+05 0.000000000000000000e+00
1.423300000000000000e+05 0.000000000000000000e+00
1.432320000000000000e+05 0.000000000000000000e+00
1.441320000000000000e+05 0.000000000000000000e+00
1.450320000000000000e+05 0.000000000000000000e+00
1.459320000000000000e+05 0.000000000000000000e+00
1.468320000000000000e+05 0.000000000000000000e+00
1.477320000000000000e+05 0.000000000000000000e+00
1.486320000000000000e+05 0.000000000000000000e+00
1.495320000000000000e+05 0.000000000000000000e+00
1.504340000000000000e+05 0.000000000000000000e+00
1.513340000000000000e+05 0.000000000000000000e+00
1.522340000000000000e+05 1.192319999999999985e-17
1.531360000000000000e+05 0.000000000000000000e+00
1.540360000000000000e+05 0.000000000000000000e+00
1.549380000000000000e+05 0.000000000000000000e+00
1.558380000000000000e+05 0.000000000000000000e+00
1.567380000000000000e+05 0.000000000000000000e+00
1.576400000000000000e+05 0.000000000000000000e+00
1.585400000000000000e+05 0.000000000000000000e+00
1.594400000000000000e+05 0.000000000000000000e+00
1.603400000000000000e+05 0.000000000000000000e+00
1.612400000000000000e+05 0.000000000000000000e+00
1.621420000000000000e+05 0.000000000000000000e+00
1.630440000000000000e+05 0.000000000000000000e+00
1.639440000000000000e+05 0.000000000000000000e+00
1.648440000000000000e+05 1.638099999999999935e-16
1.657460000000000000e+05 0.000000000000000000e+00
1.666480000000000000e+05 5.727969999999999574e-17
1.675480000000000000e+05 4.225000000000000244e-17
1.684480000000000000e+05 0.000000000000000000e+00
1.693480000000000000e+05 3.429180000000000114e-17
1.702480000000000000e+05 9.480740000000000599e-17
1.711500000000000000e+05 7.552870000000000395e-17
1.720500000000000000e+05 1.090279999999999964e-16
1.729500000000000000e+05 7.696439999999999393e-17
1.738500000000000000e+05 1.947889999999999886e-17
1.747500000000000000e+05 5.946999999999999556e-17
1.756520000000000000e+05 0.000000000000000000e+00
1.765520000000000000e+05 0.000000000000000000e+00
1.774540000000000000e+05 7.722139999999999495e-17
1.783540000000000000e+05 1.150239999999999882e-16
1.792560000000000000e+05 3.339599999999999702e-17
1.801560000000000000e+05 0.000000000000000000e+00
1.810560000000000000e+05 9.484430000000000615e-17
1.819580000000000000e+05 0.000000000000000000e+00
1.828580000000000000e+05 7.709450000000000219e-18
1.837580000000000000e+05 5.686979999999999918e-17
1.846580000000000000e+05 8.040470000000000173e-17
1.855580000000000000e+05 8.665280000000000163e-17
1.864580000000000000e+05 1.524060000000000009e-16
1.873580000000000000e+05 6.922169999999999583e-17
1.882580000000000000e+05 1.163479999999999975e-16
1.891580000000000000e+05 0.000000000000000000e+00
1.900580000000000000e+05 3.152780000000000029e-18
