# Supplementary material for: Quantitative modeling identifies critical cell mechanics driving bile duct lumen formation
Source: PLoS Comput Biol. 2022 Feb 18;18(2):e1009653. doi: 10.1371/journal.pcbi.1009653 (PMC8856558; doi:10.1371/journal.pcbi.1009653)
Supplement: S1 Data — All figures with simulation data can be generated using the python script delivered for each figure. (ZIP) [file pcbi.1009653.s008.zip › data/Fig7C/cell_division_effect/t4.txt]

1.009060000000000000e+05 0.000000000000000000e+00
1.018060000000000000e+05 0.000000000000000000e+00
1.027060000000000000e+05 0.000000000000000000e+00
1.036060000000000000e+05 0.000000000000000000e+00
1.045070000000000000e+05 0.000000000000000000e+00
1.054070000000000000e+05 4.647479999999999864e-17
1.063070000000000000e+05 7.564189999999999808e-17
1.072070000000000000e+05 2.246449999999999937e-17
1.081070000000000000e+05 1.892180000000000050e-17
1.090070000000000000e+05 4.826079999999999823e-17
1.099070000000000000e+05 0.000000000000000000e+00
1.108070000000000000e+05 5.079510000000000176e-17
1.117070000000000000e+05 4.937260000000000182e-17
1.126070000000000000e+05 0.000000000000000000e+00
1.135070000000000000e+05 2.076270000000000123e-17
1.144070000000000000e+05 0.000000000000000000e+00
1.153070000000000000e+05 0.000000000000000000e+00
1.162070000000000000e+05 0.000000000000000000e+00
1.171080000000000000e+05 0.000000000000000000e+00
1.180080000000000000e+05 0.000000000000000000e+00
1.189080000000000000e+05 0.000000000000000000e+00
1.198080000000000000e+05 1.975720000000000146e-17
1.207080000000000000e+05 2.048240000000000127e-17
1.216080000000000000e+05 2.208849999999999891e-16
1.225080000000000000e+05 1.085959999999999975e-16
1.234100000000000000e+05 0.000000000000000000e+00
1.243100000000000000e+05 3.059110000000000049e-17
1.252100000000000000e+05 8.773060000000000063e-17
1.261100000000000000e+05 8.250459999999999469e-17
1.270100000000000000e+05 6.501039999999999729e-17
1.279120000000000000e+05 6.770440000000000468e-17
1.288120000000000000e+05 0.000000000000000000e+00
1.297120000000000000e+05 0.000000000000000000e+00
1.306120000000000000e+05 0.000000000000000000e+00
1.315120000000000000e+05 0.000000000000000000e+00
1.324120000000000000e+05 0.000000000000000000e+00
1.333120000000000000e+05 0.000000000000000000e+00
1.342120000000000000e+05 0.000000000000000000e+00
1.351120000000000000e+05 0.000000000000000000e+00
1.360120000000000000e+05 0.000000000000000000e+00
1.369120000000000000e+05 0.000000000000000000e+00
1.378140000000000000e+05 4.858180000000000137e-17
1.387140000000000000e+05 3.754309999999999862e-17
1.396140000000000000e+05 4.053279999999999744e-17
1.405140000000000000e+05 3.681179999999999698e-17
1.414140000000000000e+05 1.385979999999999924e-17
1.423140000000000000e+05 3.112189999999999769e-17
1.432140000000000000e+05 1.009129999999999991e-16
1.441160000000000000e+05 4.380519999999999861e-17
1.450160000000000000e+05 4.901530000000000141e-17
1.459160000000000000e+05 2.705169999999999912e-17
1.468160000000000000e+05 1.115160000000000004e-17
1.477160000000000000e+05 2.028359999999999890e-17
1.486180000000000000e+05 1.182980000000000095e-16
1.495180000000000000e+05 9.729649999999999993e-17
1.504180000000000000e+05 0.000000000000000000e+00
1.513180000000000000e+05 3.228009999999999820e-17
1.522180000000000000e+05 3.843730000000000115e-17
1.531180000000000000e+05 2.977650000000000176e-17
1.540180000000000000e+05 4.364440000000000174e-17
1.549180000000000000e+05 5.535049999999999833e-17
1.558200000000000000e+05 9.308769999999999502e-17
1.567200000000000000e+05 6.235989999999999741e-17
1.576200000000000000e+05 6.977699999999999472e-17
1.585200000000000000e+05 4.906529999999999730e-17
1.594200000000000000e+05 8.319619999999999493e-17
1.603200000000000000e+05 5.796089999999999486e-17
1.612200000000000000e+05 7.841000000000000109e-17
1.621220000000000000e+05 4.240970000000000014e-17
1.630220000000000000e+05 4.941129999999999838e-18
1.639220000000000000e+05 8.805219999999999435e-18
1.648220000000000000e+05 2.309720000000000064e-17
1.657220000000000000e+05 4.356619999999999857e-17
1.666220000000000000e+05 5.474809999999999914e-17
1.675220000000000000e+05 4.218490000000000115e-17
1.684220000000000000e+05 4.656009999999999926e-17
1.693220000000000000e+05 4.987689999999999997e-17
1.702220000000000000e+05 4.361309999999999791e-17
1.711220000000000000e+05 4.557400000000000109e-17
1.720220000000000000e+05 4.487299999999999843e-17
1.729220000000000000e+05 4.068929999999999811e-17
1.738220000000000000e+05 3.732569999999999853e-17
1.747220000000000000e+05 5.226470000000000201e-17
1.756220000000000000e+05 5.379599999999999940e-17
1.765220000000000000e+05 2.566180000000000007e-17
1.774220000000000000e+05 5.153750000000000175e-17
1.783220000000000000e+05 3.937499999999999887e-17
1.792220000000000000e+05 4.087779999999999984e-17
1.801220000000000000e+05 4.391969999999999904e-17
1.810220000000000000e+05 1.278379999999999972e-17
1.819260000000000000e+05 4.372019999999999944e-17
1.828260000000000000e+05 3.453039999999999924e-17
1.837260000000000000e+05 2.912170000000000120e-17
1.846260000000000000e+05 4.758439999999999773e-17
1.855260000000000000e+05 4.377290000000000225e-17
1.864260000000000000e+05 3.621660000000000187e-17
1.873260000000000000e+05 4.125820000000000130e-17
1.882260000000000000e+05 4.322929999999999846e-17
1.891260000000000000e+05 1.752090000000000050e-17
1.900260000000000000e+05 2.990470000000000081e-17
1.909260000000000000e+05 1.474850000000000129e-17
1.918260000000000000e+05 3.385659999999999902e-17
1.927260000000000000e+05 1.013730000000000075e-17
1.936260000000000000e+05 2.027089999999999896e-17
1.945260000000000000e+05 2.290509999999999994e-17
1.954260000000000000e+05 2.333719999999999936e-17
1.963260000000000000e+05 2.068630000000000062e-17
1.972260000000000000e+05 2.706670000000000097e-17
1.981280000000000000e+05 1.754479999999999927e-17
1.990280000000000000e+05 2.939370000000000099e-17
1.999280000000000000e+05 0.000000000000000000e+00
2.008320000000000000e+05 2.115179999999999865e-17
2.017320000000000000e+05 4.095180000000000114e-17
2.026340000000000000e+05 1.726379999999999900e-17
2.035340000000000000e+05 5.011439999999999890e-17
2.044340000000000000e+05 1.373969999999999970e-16
2.053340000000000000e+05 1.136779999999999955e-16
2.062340000000000000e+05 3.272779999999999929e-17
2.071340000000000000e+05 1.468420000000000080e-17
2.080340000000000000e+05 3.259709999999999813e-18
2.089340000000000000e+05 0.000000000000000000e+00
2.098360000000000000e+05 0.000000000000000000e+00
2.107360000000000000e+05 0.000000000000000000e+00
2.116380000000000000e+05 0.000000000000000000e+00
2.125380000000000000e+05 1.650439999999999979e-17
2.134380000000000000e+05 4.544370000000000071e-19
2.143380000000000000e+05 0.000000000000000000e+00
2.152380000000000000e+05 0.000000000000000000e+00
2.161380000000000000e+05 1.232609999999999945e-17
2.170380000000000000e+05 0.000000000000000000e+00
2.179380000000000000e+05 0.000000000000000000e+00
2.188380000000000000e+05 0.000000000000000000e+00
2.197380000000000000e+05 0.000000000000000000e+00
2.206400000000000000e+05 2.279949999999999952e-17
2.215400000000000000e+05 0.000000000000000000e+00
2.224400000000000000e+05 0.000000000000000000e+00
2.233400000000000000e+05 3.352449999999999753e-17
2.242400000000000000e+05 0.000000000000000000e+00
2.251400000000000000e+05 0.000000000000000000e+00
2.260400000000000000e+05 0.000000000000000000e+00
2.269420000000000000e+05 0.000000000000000000e+00
2.278440000000000000e+05 0.000000000000000000e+00
2.287440000000000000e+05 0.000000000000000000e+00
2.296440000000000000e+05 0.000000000000000000e+00
2.305440000000000000e+05 0.000000000000000000e+00
2.314440000000000000e+05 0.000000000000000000e+00
2.323440000000000000e+05 0.000000000000000000e+00
2.332440000000000000e+05 0.000000000000000000e+00
2.341440000000000000e+05 0.000000000000000000e+00
2.350440000000000000e+05 0.000000000000000000e+00
2.359440000000000000e+05 0.000000000000000000e+00
2.368440000000000000e+05 0.000000000000000000e+00
