# Supplementary material for: Quantitative modeling identifies critical cell mechanics driving bile duct lumen formation
Source: PLoS Comput Biol. 2022 Feb 18;18(2):e1009653. doi: 10.1371/journal.pcbi.1009653 (PMC8856558; doi:10.1371/journal.pcbi.1009653)
Supplement: S1 Data — All figures with simulation data can be generated using the python script delivered for each figure. (ZIP) [file pcbi.1009653.s008.zip › data/Fig7C/cell_division_effect/t5.txt]

1.009060000000000000e+05 0.000000000000000000e+00
1.018060000000000000e+05 0.000000000000000000e+00
1.027060000000000000e+05 0.000000000000000000e+00
1.036060000000000000e+05 0.000000000000000000e+00
1.045060000000000000e+05 0.000000000000000000e+00
1.054060000000000000e+05 2.892980000000000148e-17
1.063060000000000000e+05 5.127639999999999934e-17
1.072060000000000000e+05 4.728290000000000284e-17
1.081060000000000000e+05 1.818770000000000068e-17
1.090060000000000000e+05 2.793379999999999846e-17
1.099060000000000000e+05 7.917280000000000137e-17
1.108060000000000000e+05 2.010030000000000081e-17
1.117060000000000000e+05 5.369759999999999999e-18
1.126060000000000000e+05 0.000000000000000000e+00
1.135080000000000000e+05 0.000000000000000000e+00
1.144080000000000000e+05 0.000000000000000000e+00
1.153080000000000000e+05 0.000000000000000000e+00
1.162080000000000000e+05 9.389570000000000490e-18
1.171080000000000000e+05 1.438269999999999974e-17
1.180100000000000000e+05 0.000000000000000000e+00
1.189120000000000000e+05 0.000000000000000000e+00
1.198120000000000000e+05 0.000000000000000000e+00
1.207120000000000000e+05 3.642880000000000140e-17
1.216140000000000000e+05 4.850070000000000263e-17
1.225160000000000000e+05 2.062059999999999950e-17
1.234180000000000000e+05 6.572179999999999491e-17
1.243200000000000000e+05 3.442219999999999854e-17
1.252200000000000000e+05 3.866100000000000097e-17
1.261200000000000000e+05 3.313910000000000265e-17
1.270200000000000000e+05 5.941609999999999772e-18
1.279200000000000000e+05 8.031579999999999598e-17
1.288200000000000000e+05 8.911140000000000178e-17
1.297220000000000000e+05 1.965990000000000121e-16
1.306220000000000000e+05 1.681479999999999961e-16
1.315220000000000000e+05 1.200769999999999936e-16
1.324220000000000000e+05 8.570789999999999983e-17
1.333220000000000000e+05 1.469219999999999891e-16
1.342240000000000000e+05 0.000000000000000000e+00
1.351240000000000000e+05 4.326270000000000015e-17
1.360240000000000000e+05 3.113040000000000192e-17
1.369240000000000000e+05 9.720180000000000613e-18
1.378240000000000000e+05 4.153320000000000330e-18
1.387240000000000000e+05 6.886929999999999915e-18
1.396240000000000000e+05 0.000000000000000000e+00
1.405240000000000000e+05 0.000000000000000000e+00
1.414240000000000000e+05 2.591459999999999922e-17
1.423240000000000000e+05 0.000000000000000000e+00
1.432240000000000000e+05 2.943930000000000019e-17
1.441240000000000000e+05 8.952789999999999337e-18
1.450240000000000000e+05 2.145069999999999942e-17
1.459250000000000000e+05 0.000000000000000000e+00
1.468250000000000000e+05 4.193300000000000020e-17
1.477250000000000000e+05 3.529019999999999731e-17
1.486250000000000000e+05 6.079219999999999612e-17
1.495250000000000000e+05 7.674500000000000263e-17
1.504250000000000000e+05 1.045179999999999981e-16
1.513250000000000000e+05 9.078500000000000496e-17
1.522250000000000000e+05 7.706860000000000605e-17
1.531250000000000000e+05 7.271220000000000048e-17
1.540250000000000000e+05 9.146369999999999812e-17
1.549250000000000000e+05 8.796769999999999762e-17
1.558250000000000000e+05 1.079210000000000038e-16
1.567250000000000000e+05 1.096869999999999988e-16
1.576250000000000000e+05 1.134290000000000087e-16
1.585250000000000000e+05 1.372449999999999996e-16
1.594250000000000000e+05 1.387259999999999935e-16
1.603250000000000000e+05 1.338869999999999902e-16
1.612250000000000000e+05 1.747079999999999982e-16
1.621250000000000000e+05 1.367800000000000010e-16
1.630250000000000000e+05 1.659519999999999995e-16
1.639270000000000000e+05 1.388999999999999989e-16
1.648270000000000000e+05 2.020669999999999957e-16
1.657270000000000000e+05 1.929510000000000020e-16
1.666270000000000000e+05 2.030169999999999914e-16
1.675270000000000000e+05 2.220840000000000210e-16
1.684270000000000000e+05 2.237890000000000161e-16
1.693270000000000000e+05 2.246739999999999802e-16
1.702270000000000000e+05 2.248749999999999809e-16
1.711270000000000000e+05 2.296400000000000199e-16
1.720270000000000000e+05 2.313100000000000056e-16
1.729270000000000000e+05 2.391229999999999809e-16
1.738270000000000000e+05 2.394230000000000055e-16
1.747270000000000000e+05 2.289270000000000022e-16
1.756270000000000000e+05 2.443010000000000130e-16
1.765270000000000000e+05 2.480429999999999859e-16
1.774270000000000000e+05 2.288049999999999777e-16
1.783270000000000000e+05 2.370610000000000176e-16
1.792270000000000000e+05 2.392839999999999849e-16
1.801270000000000000e+05 2.483580000000000215e-16
1.810270000000000000e+05 2.408530000000000110e-16
1.819270000000000000e+05 2.458209999999999864e-16
1.828270000000000000e+05 2.379270000000000005e-16
1.837270000000000000e+05 2.390470000000000069e-16
1.846270000000000000e+05 2.342059999999999939e-16
1.855270000000000000e+05 2.339740000000000032e-16
1.864270000000000000e+05 2.290820000000000018e-16
1.873270000000000000e+05 2.383380000000000086e-16
1.882270000000000000e+05 2.332080000000000120e-16
1.891270000000000000e+05 2.224370000000000190e-16
1.900300000000000000e+05 2.416630000000000183e-16
1.909300000000000000e+05 2.289149999999999933e-16
1.918300000000000000e+05 2.397340000000000218e-16
1.927300000000000000e+05 2.357980000000000206e-16
1.936300000000000000e+05 2.400900000000000221e-16
1.945300000000000000e+05 2.437739999999999849e-16
1.954320000000000000e+05 2.173720000000000048e-16
1.963320000000000000e+05 2.476699999999999895e-16
1.972320000000000000e+05 2.380809999999999829e-16
1.981320000000000000e+05 2.587459999999999943e-16
1.990320000000000000e+05 2.440650000000000029e-16
1.999320000000000000e+05 2.370079999999999949e-16
2.008320000000000000e+05 2.461760000000000188e-16
2.017360000000000000e+05 2.447869999999999779e-16
2.026360000000000000e+05 2.176790000000000017e-16
2.035360000000000000e+05 2.356000000000000221e-16
2.044380000000000000e+05 2.211679999999999929e-16
2.053380000000000000e+05 2.428439999999999876e-16
2.062380000000000000e+05 1.707010000000000102e-16
2.071380000000000000e+05 2.232099999999999825e-16
2.080380000000000000e+05 1.876520000000000119e-16
2.089380000000000000e+05 2.247480000000000185e-16
2.098380000000000000e+05 2.058979999999999932e-16
2.107380000000000000e+05 2.162689999999999945e-16
2.116400000000000000e+05 2.155869999999999915e-16
2.125400000000000000e+05 2.158680000000000103e-16
2.134420000000000000e+05 2.121249999999999956e-16
2.143420000000000000e+05 2.391829999999999760e-16
2.152420000000000000e+05 2.194309999999999905e-16
2.161420000000000000e+05 2.287720000000000027e-16
2.170420000000000000e+05 2.277609999999999947e-16
2.179420000000000000e+05 2.487209999999999941e-16
2.188420000000000000e+05 2.458430000000000191e-16
2.197420000000000000e+05 2.555980000000000169e-16
2.206420000000000000e+05 2.531869999999999764e-16
2.215420000000000000e+05 2.451979999999999860e-16
2.224420000000000000e+05 2.690020000000000174e-16
2.233420000000000000e+05 2.708519999999999883e-16
2.242420000000000000e+05 2.565289999999999821e-16
2.251420000000000000e+05 2.746350000000000243e-16
2.260420000000000000e+05 2.717339999999999995e-16
2.269440000000000000e+05 2.765000000000000063e-16
2.278440000000000000e+05 2.717090000000000138e-16
2.287440000000000000e+05 2.648250000000000187e-16
2.296440000000000000e+05 2.653760000000000153e-16
2.305440000000000000e+05 2.713530000000000136e-16
2.314440000000000000e+05 2.752129999999999915e-16
