# Supplementary material for: Quantitative modeling identifies critical cell mechanics driving bile duct lumen formation
Source: PLoS Comput Biol. 2022 Feb 18;18(2):e1009653. doi: 10.1371/journal.pcbi.1009653 (PMC8856558; doi:10.1371/journal.pcbi.1009653)
Supplement: S1 Data — All figures with simulation data can be generated using the python script delivered for each figure. (ZIP) [file pcbi.1009653.s008.zip › data/Fig7C/apical_constriction_effect/t1.txt]

100907	0
101807	0
102707	0
103607	0
104510	0
105410	2.7372e-17
106310	4.15846e-17
107210	7.46053e-17
108110	3.77899e-17
109010	4.64345e-17
109910	4.52469e-17
110810	6.54638e-18
111710	-1.88082e-18
112610	1.35102e-17
113510	7.8555e-18
114410	1.2963e-17
115310	1.02554e-17
116210	8.73315e-18
117112	1.74572e-17
118013	5.78748e-17
118913	4.55523e-17
119813	2.38292e-17
120713	9.89015e-18
121613	2.37483e-17
122513	1.74884e-17
123413	9.40268e-17
124315	6.15545e-17
125218	4.34411e-17
126118	5.11111e-17
127018	1.02155e-16
127920	1.48082e-16
128820	2.45077e-16
129720	3.06231e-16
130620	3.09846e-16
131520	3.15102e-16
132420	2.8369e-16
133320	2.67155e-16
134223	1.84158e-16
135124	1.60174e-16
136026	1.07843e-16
136926	8.48094e-17
137826	6.53052e-17
138726	6.25223e-17
139626	7.50209e-17
140526	7.38831e-17
141429	9.09253e-17
142329	9.23295e-17
143229	8.78622e-17
144129	8.45088e-17
145029	8.8217e-17
145929	1.33992e-16
146829	1.71911e-16
147729	1.77868e-16
148631	1.77661e-16
149531	1.67581e-16
150431	1.55414e-16
151331	1.49933e-16
152231	1.35082e-16
153131	1.20036e-16
154033	1.02876e-16
154933	8.45983e-17
155833	7.6448e-17
156733	7.18979e-17
157633	6.18537e-17
158533	5.80716e-17
159433	4.64409e-17
160333	4.62373e-17
161233	4.34842e-17
162133	3.63195e-17
163033	3.40381e-17
163933	3.43215e-17
164835	2.67872e-17
165735	2.33213e-17
166635	1.66763e-17
167535	1.59678e-17
168435	1.07947e-17
169335	1.40497e-17
170237	1.24669e-17
171137	2.4982e-18
172037	6.91338e-18
172937	-2.79188e-18
173838	-9.25991e-18
174738	-1.31193e-18
175638	-5.14987e-18
176538	-6.98563e-19
177440	6.29077e-18
178340	-1.17391e-18
179240	1.44209e-17
180140	1.46346e-17
181040	7.17027e-18
181942	1.90547e-17
182842	3.44896e-18
183742	1.09259e-17
184642	1.69908e-17
185542	1.34514e-18
186442	6.67406e-18
187342	8.76546e-18
188242	5.45311e-18
189142	1.01113e-17
190042	1.39496e-17
190942	3.08492e-18
191842	2.86431e-18
192742	-5.35792e-21
193642	-5.14976e-18
194542	-2.13966e-17
195442	-2.16622e-17
196344	-2.30631e-17
197244	-2.52529e-17
198144	-1.93138e-17
199045	-1.08561e-17
199945	-2.42806e-17
200847	-1.22862e-17
201747	-1.46384e-17
202649	-1.26806e-17
203551	-6.31375e-18
204453	-2.65097e-17
205355	-4.25448e-17
206255	-2.92046e-17
207155	-3.60326e-17
208055	-6.10293e-17
208955	-3.80087e-17
209855	-5.26718e-17
210755	-5.47301e-17
211655	-4.16998e-17
212555	-4.41839e-17
213457	-3.98107e-17
214357	-3.68046e-17
215257	-3.72201e-17
216157	-3.12377e-17
217057	-2.39811e-17
217957	-3.86902e-19
218857	8.34542e-18
219757	1.82191e-17
220657	2.03764e-17
