# Supplementary material for: Quantitative modeling identifies critical cell mechanics driving bile duct lumen formation
Source: PLoS Comput Biol. 2022 Feb 18;18(2):e1009653. doi: 10.1371/journal.pcbi.1009653 (PMC8856558; doi:10.1371/journal.pcbi.1009653)
Supplement: S1 Data — All figures with simulation data can be generated using the python script delivered for each figure. (ZIP) [file pcbi.1009653.s008.zip › data/Fig7C/apical_constriction_effect/t2.txt]

100907	0
101807	0
102707	0
103607	0
104507	0
105408	0
106308	4.35507e-17
107208	6.47626e-17
108108	4.90475e-17
109008	2.55383e-17
109911	2.40503e-17
110811	-1.26376e-18
111711	1.2745e-17
112611	6.5972e-18
113511	-5.83103e-18
114411	7.01217e-18
115311	1.66241e-17
116214	1.51579e-17
117114	1.5314e-17
118014	2.20901e-17
118915	3.05854e-17
119817	4.70272e-17
120717	4.57862e-17
121617	1.21249e-16
122517	1.06014e-16
123420	8.63834e-17
124320	7.86837e-17
125220	9.89118e-17
126120	1.01518e-16
127020	2.09026e-16
127920	3.34147e-16
128820	3.52048e-16
129720	3.66979e-16
130620	3.63692e-16
131520	3.59077e-16
132420	3.76573e-16
133322	3.51396e-16
134222	3.56229e-16
135122	3.48947e-16
136022	3.36548e-16
136922	3.33549e-16
137824	3.32357e-16
138724	3.11806e-16
139624	2.70042e-16
140528	2.35212e-16
141428	2.27598e-16
142328	3.30736e-16
143228	3.67101e-16
144131	3.52762e-16
145031	3.66368e-16
145931	3.41524e-16
146831	3.29434e-16
147731	3.07237e-16
148631	2.86104e-16
149531	2.67602e-16
150431	2.51134e-16
151331	2.44257e-16
152231	2.5273e-16
153131	2.26901e-16
154031	2.24809e-16
154931	2.12244e-16
155831	2.03689e-16
156731	1.91563e-16
157631	1.92889e-16
158531	2.0428e-16
159431	2.05748e-16
160331	1.93327e-16
161231	2.00801e-16
162131	2.00216e-16
163031	1.99331e-16
163931	1.89742e-16
164833	1.80727e-16
165735	1.76524e-16
166635	1.66751e-16
167535	1.6422e-16
168435	1.52596e-16
169335	1.56677e-16
170235	1.52941e-16
171135	1.35677e-16
172035	1.39026e-16
172935	1.25475e-16
173835	1.20258e-16
174735	1.2049e-16
175635	9.94822e-17
176535	9.32657e-17
177435	9.28349e-17
178335	9.51552e-17
179235	9.02274e-17
180135	8.62869e-17
181035	8.51017e-17
181935	8.45062e-17
182835	8.69208e-17
183735	8.17272e-17
184635	6.44589e-17
185535	7.34209e-17
186435	5.49362e-17
187335	7.29073e-17
188236	6.69262e-17
189139	5.8423e-17
190039	5.73684e-17
190939	6.93682e-17
191839	5.02278e-17
192739	7.16415e-17
193639	6.09034e-17
194539	1.13297e-16
195441	6.06062e-17
196341	5.85658e-17
197241	6.19656e-17
198141	6.11816e-17
199043	6.69586e-17
199945	6.30163e-17
200845	6.29344e-17
201745	6.53695e-17
202645	6.92608e-17
203547	6.90564e-17
204447	6.5117e-17
205347	6.39313e-17
206249	6.00106e-17
207149	5.66748e-17
208049	6.13287e-17
208949	5.98303e-17
209850	5.78574e-17
210750	6.263e-17
211650	6.24314e-17
212550	6.41423e-17
213450	5.83835e-17
214350	6.31105e-17
215252	6.0849e-17
216154	6.21954e-17
217056	6.01214e-17
217956	6.55607e-17
218856	6.4069e-17
219758	6.45757e-17
220658	6.2273e-17
221560	6.15666e-17
222460	6.21558e-17
223360	6.37898e-17
224260	6.27457e-17
225160	5.78578e-17
226060	5.67407e-17
226961	6.87673e-17
227861	-4.41068e-18
228761	4.46048e-17
229661	4.44437e-17
230561	4.68682e-17
231461	4.85954e-17
232361	5.19922e-17
233261	3.42468e-17
234161	4.29251e-17
235061	3.96844e-17
235961	3.17273e-17
236861	2.7955e-17
