# Supplementary material for: Quantitative modeling identifies critical cell mechanics driving bile duct lumen formation
Source: PLoS Comput Biol. 2022 Feb 18;18(2):e1009653. doi: 10.1371/journal.pcbi.1009653 (PMC8856558; doi:10.1371/journal.pcbi.1009653)
Supplement: S1 Data — All figures with simulation data can be generated using the python script delivered for each figure. (ZIP) [file pcbi.1009653.s008.zip › data/Fig7C/apical_constriction_effect/t3.txt]

100906	0
101806	0
102706	0
103606	0
104508	0
105408	5.25831e-17
106308	3.06347e-17
107208	4.34498e-17
108108	2.83207e-17
109008	1.35489e-17
109911	-3.74258e-18
110811	7.84104e-19
111711	2.63656e-18
112611	1.10426e-17
113511	4.66975e-18
114411	4.37083e-18
115311	5.20143e-18
116211	1.12338e-17
117113	3.69457e-17
118013	2.72546e-17
118915	3.74938e-17
119815	3.38294e-17
120715	3.25908e-17
121615	8.05667e-18
122515	1.67761e-17
123418	1.33336e-17
124318	8.51876e-18
125218	2.62933e-17
126118	2.08022e-16
127018	2.35233e-16
127920	2.41686e-16
128820	2.40683e-16
129720	2.28949e-16
130622	2.23299e-16
131526	1.89894e-16
132430	1.62728e-16
133330	1.45986e-16
134230	1.46977e-16
135130	1.17992e-16
136030	9.22464e-17
136930	7.7946e-17
137830	7.56096e-17
138730	7.71845e-17
139630	7.36821e-17
140530	7.53728e-17
141430	6.16448e-17
142330	7.03069e-17
143230	6.8451e-17
144130	5.13075e-17
145030	6.01132e-17
145930	6.18338e-17
146830	4.82575e-17
147730	4.89618e-17
148630	3.93414e-17
149530	4.11546e-17
150430	4.00739e-17
151330	3.18825e-17
152230	2.7135e-17
153130	3.04244e-17
154030	3.07477e-17
154930	1.37107e-17
155830	1.28431e-17
156730	9.75575e-18
157630	1.95624e-17
158530	1.43857e-17
159430	1.80476e-17
160330	1.48327e-17
161230	1.22576e-17
162130	1.31296e-17
163030	1.34014e-17
163930	1.54734e-17
164830	1.61801e-17
165730	1.9669e-17
166630	2.05259e-17
167530	1.8559e-17
168430	1.7132e-17
169330	1.56672e-17
170230	1.32081e-17
171130	1.70868e-17
172030	8.35715e-18
172930	1.0352e-17
173830	9.05089e-18
174730	1.67039e-17
175630	1.42725e-17
176530	4.51344e-18
177430	1.12717e-17
178330	1.16517e-17
179230	4.0361e-18
180130	-2.01579e-18
181030	1.23286e-17
181930	8.85246e-18
182830	4.04423e-17
183730	9.9576e-19
184630	-1.36858e-17
185530	1.74226e-17
186430	9.1059e-18
187330	2.32522e-18
188230	3.89745e-18
189133	-6.31564e-19
190033	1.16665e-18
190933	2.2386e-18
191833	1.64779e-18
192733	-3.03113e-18
193633	-3.21325e-18
194533	-4.88676e-18
195433	-1.72783e-17
196333	2.19222e-18
197235	-7.11607e-18
198135	-6.26902e-18
199035	-3.70663e-18
199935	-7.85498e-18
200835	-7.84754e-18
201735	-8.01227e-18
202635	-1.86732e-17
203535	-1.72805e-17
204435	-2.14647e-17
205336	-2.2426e-17
206236	-1.15109e-17
207136	-1.07082e-17
208036	-9.98969e-18
208936	-9.44411e-18
209839	-1.03526e-17
210739	-6.04051e-18
211639	-1.14846e-17
212539	-1.88911e-17
213439	-1.08971e-17
214341	-1.72208e-17
215243	-1.26995e-17
216143	6.58074e-18
217043	-1.10224e-17
217943	-1.53438e-17
218843	-1.59156e-18
219743	-7.45092e-18
220643	-1.52833e-17
221543	-5.58583e-18
222443	-9.21672e-18
223343	-1.07458e-17
224243	-5.91451e-18
225143	-4.09604e-18
226043	-1.38525e-17
226944	3.84176e-18
227846	-8.99911e-18
228746	-1.13444e-18
229646	-2.63517e-17
230546	-4.81163e-18
231449	6.6457e-18
232349	9.13879e-19
233249	-4.05536e-18
234149	-6.85823e-18
235049	-2.09017e-17
235949	-1.82311e-17
236849	1.34362e-17
237749	5.83657e-17
238649	1.78424e-17
239549	3.3552e-17
240449	6.04367e-17
241349	5.20956e-17
