# Supplementary material for: Quantitative modeling identifies critical cell mechanics driving bile duct lumen formation
Source: PLoS Comput Biol. 2022 Feb 18;18(2):e1009653. doi: 10.1371/journal.pcbi.1009653 (PMC8856558; doi:10.1371/journal.pcbi.1009653)
Supplement: S1 Data — All figures with simulation data can be generated using the python script delivered for each figure. (ZIP) [file pcbi.1009653.s008.zip › data/Fig7C/apical_constriction_effect/t4.txt]

100906	0
101806	0
102706	0
103606	0
104508	0
105408	3.8367e-17
106308	4.99223e-17
107208	4.55385e-17
108108	4.07893e-17
109008	1.8927e-17
109908	-1.12768e-17
110808	-1.12719e-17
111708	1.65698e-18
112608	4.60998e-18
113508	5.41897e-18
114408	8.01172e-18
115308	2.87172e-19
116210	8.30782e-18
117110	7.27538e-18
118011	-6.13338e-18
118911	3.12433e-18
119814	-1.50344e-17
120714	3.629e-17
121614	2.51161e-17
122514	5.08132e-18
123415	1.43667e-17
124317	3.79113e-17
125217	4.26217e-17
126117	8.34126e-17
127017	4.73187e-17
127917	1.62002e-17
128817	-2.69591e-17
129717	1.24836e-16
130620	7.26117e-17
131520	8.44685e-17
132420	8.28774e-17
133320	6.50294e-17
134220	5.69528e-17
135120	7.06154e-17
136020	7.45331e-17
136922	8.77238e-17
137822	5.43563e-17
138724	4.86565e-17
139624	4.63863e-17
140524	3.91596e-17
141424	1.78975e-17
142325	1.32751e-16
143225	1.49405e-16
144125	1.22141e-16
145025	1.29581e-16
145925	1.3444e-16
146825	1.1572e-16
147725	1.59042e-16
148627	1.4473e-16
149527	9.62043e-17
150427	1.38318e-16
151327	9.46851e-17
152227	7.32606e-17
153127	6.30719e-17
154027	7.04209e-17
154927	5.53301e-17
155827	5.02377e-17
156727	6.86977e-17
157627	6.11562e-17
158527	6.2498e-17
159427	2.93045e-17
160327	4.24585e-17
161227	1.88764e-17
162127	1.08365e-17
163027	1.77318e-17
163927	1.16437e-17
164827	3.36977e-17
165727	-3.65041e-18
166627	-7.01669e-18
167531	-2.38569e-17
168431	2.9336e-17
169331	3.72038e-17
170231	3.93079e-19
171131	-1.79046e-17
172031	2.4247e-17
172932	1.73316e-17
173832	1.96706e-18
174732	1.90055e-17
175632	-5.88777e-18
176532	-2.10586e-17
177432	1.08242e-17
178332	1.16046e-17
179232	1.86206e-17
180132	1.73914e-17
181032	2.35983e-17
181932	1.62535e-17
182832	2.27819e-17
183732	1.92373e-17
184632	7.41185e-18
185532	5.48468e-18
186432	-1.13109e-18
187332	-7.54293e-18
188232	-1.65765e-18
189132	1.27478e-18
190032	-1.99546e-18
190932	-5.71369e-19
191832	-4.1384e-18
192732	-2.88032e-18
193632	-3.94257e-18
194532	-3.92758e-17
195432	-5.90493e-17
196334	-5.03329e-17
197234	-7.55073e-17
198134	-7.09405e-17
199034	4.6791e-17
199934	1.02979e-16
200834	1.82694e-17
201735	-2.1086e-17
202635	3.8227e-18
203535	-2.15129e-17
204435	9.49865e-18
205335	5.49644e-17
206235	4.91873e-17
207137	4.38433e-17
208037	4.20236e-17
208937	3.2577e-17
209837	4.03141e-17
210737	3.2836e-17
211637	2.11933e-17
212537	-5.74277e-17
213437	2.71708e-17
214337	6.91853e-18
215237	8.51147e-18
216140	5.89874e-18
217040	5.02211e-18
217940	-2.49819e-17
218840	-3.18264e-17
219740	-1.96117e-17
220642	-4.82e-18
221542	-1.48745e-17
222442	-7.98836e-18
223342	-2.01032e-17
224244	-1.93111e-17
225144	-6.12922e-18
