# Supplementary material for: Quantitative modeling identifies critical cell mechanics driving bile duct lumen formation
Source: PLoS Comput Biol. 2022 Feb 18;18(2):e1009653. doi: 10.1371/journal.pcbi.1009653 (PMC8856558; doi:10.1371/journal.pcbi.1009653)
Supplement: S1 Data — All figures with simulation data can be generated using the python script delivered for each figure. (ZIP) [file pcbi.1009653.s008.zip › data/Fig7C/apical_constriction_effect/t5.txt]

100906	0
101806	0
102706	0
103606	0
104506	0
105406	1.73769e-18
106306	6.73359e-17
107206	5.1875e-17
108106	2.94123e-17
109006	5.80427e-17
109906	2.27431e-17
110806	1.41456e-17
111706	2.11601e-18
112606	-3.75325e-18
113506	5.50426e-18
114406	4.65129e-18
115306	3.94468e-18
116206	-2.52001e-18
117106	-6.83627e-18
118006	-5.58652e-18
118906	2.25554e-17
119806	9.6875e-18
120706	1.67597e-18
121606	-6.28027e-18
122509	3.87709e-18
123409	7.35101e-17
124311	2.04137e-16
125211	2.37361e-16
126111	2.09429e-16
127011	2.43128e-16
127913	2.74034e-16
128813	2.57051e-16
129713	2.31651e-16
130613	2.36634e-16
131513	2.06829e-16
132413	2.08143e-16
133313	1.80232e-16
134215	1.40084e-16
135115	8.93433e-17
136015	1.04765e-16
136915	1.22571e-16
137815	1.18993e-16
138715	1.37709e-16
139617	1.57151e-16
140517	1.40131e-16
141417	9.08951e-17
142317	9.67986e-17
143217	6.74306e-17
144117	4.29034e-17
145017	9.1445e-17
145917	9.03595e-17
146817	8.37687e-17
147717	8.68973e-17
148617	8.0682e-17
149517	8.90675e-17
150417	8.02704e-17
151317	7.83054e-17
152217	8.34807e-17
153117	8.36487e-17
154017	8.61986e-17
154917	8.16166e-17
155817	7.37979e-17
156717	8.01537e-17
157617	7.28343e-17
158517	6.37272e-17
159417	5.75267e-17
160317	4.80034e-17
161217	3.75013e-17
162117	2.91588e-17
163017	3.13116e-17
163917	3.05558e-17
164817	3.30389e-17
165717	1.95186e-17
166617	1.65974e-17
167517	1.84012e-17
168417	1.84871e-17
169317	1.30078e-17
170217	1.25961e-17
171117	8.90116e-18
172017	7.10872e-18
172917	-3.53734e-19
173817	-6.72813e-19
174717	6.03385e-18
175618	4.14677e-18
176518	3.00924e-18
177418	1.62683e-18
178318	2.02274e-18
179221	1.4318e-19
180121	-1.24952e-18
181021	-4.12178e-18
181921	-5.29453e-18
182821	-1.12177e-17
183721	-5.23076e-18
184621	-1.12289e-17
185521	-7.71563e-18
186421	-1.43802e-17
187321	-1.63755e-17
188221	-1.71993e-17
189122	-1.70127e-17
190022	-2.17502e-17
190922	-1.52919e-17
191823	-2.29322e-17
192723	-2.01903e-17
193625	-1.86686e-17
194525	-2.25361e-17
195426	-2.26443e-17
196326	-2.10073e-17
197226	-2.91316e-17
198126	-2.87232e-17
199026	-2.61983e-17
199926	-2.79405e-17
200826	-3.96028e-17
201726	-3.78069e-17
202626	-4.01966e-17
203526	-4.61436e-17
204426	-4.66919e-17
205326	-4.43382e-17
206226	-4.95544e-17
207126	-5.54795e-17
208028	-4.58337e-17
208930	-5.01375e-17
209830	-6.02378e-17
210730	-5.43582e-17
211632	-5.09567e-17
212532	-5.80285e-17
213432	-5.64286e-17
214332	-5.97262e-17
215232	-5.37215e-17
216132	-6.11932e-17
217032	-6.16857e-17
217932	-5.56666e-17
218832	-5.97507e-17
219732	-5.56273e-17
220632	-6.64615e-17
221532	-4.48673e-17
222432	-3.24721e-17
223332	-3.11255e-17
224232	-3.62198e-17
225132	-2.81331e-17
226032	-2.63852e-17
226932	-2.76695e-17
227832	-2.69796e-17
228732	-2.47709e-17
229632	-1.96852e-17
230532	-1.69661e-17
231432	-2.3003e-17
232332	-2.01868e-17
233232	-2.43118e-17
234132	-2.24408e-17
235032	-2.4235e-17
235932	-2.39941e-17
236832	-3.43912e-17
237732	-2.87478e-17
