# Supplementary material for: Quantitative modeling identifies critical cell mechanics driving bile duct lumen formation
Source: PLoS Comput Biol. 2022 Feb 18;18(2):e1009653. doi: 10.1371/journal.pcbi.1009653 (PMC8856558; doi:10.1371/journal.pcbi.1009653)
Supplement: S1 Data — All figures with simulation data can be generated using the python script delivered for each figure. (ZIP) [file pcbi.1009653.s008.zip › data/Fig8A/p25/t3.txt]

1.009070000000000000e+05 0.000000000000000000e+00
1.018070000000000000e+05 0.000000000000000000e+00
1.027070000000000000e+05 0.000000000000000000e+00
1.036070000000000000e+05 0.000000000000000000e+00
1.045070000000000000e+05 0.000000000000000000e+00
1.054070000000000000e+05 6.931210000000000268e-17
1.063070000000000000e+05 9.338370000000000023e-17
1.072070000000000000e+05 8.694210000000000517e-17
1.081070000000000000e+05 6.175850000000000306e-17
1.090070000000000000e+05 5.361149999999999857e-17
1.099070000000000000e+05 5.509440000000000168e-17
1.108070000000000000e+05 2.636969999999999921e-17
1.117070000000000000e+05 3.733130000000000103e-17
1.126070000000000000e+05 5.089780000000000006e-19
1.135070000000000000e+05 1.164900000000000018e-17
1.144070000000000000e+05 9.222360000000000592e-18
1.153070000000000000e+05 1.170560000000000033e-17
1.162090000000000000e+05 2.646569999999999931e-17
1.171090000000000000e+05 5.070250000000000273e-17
1.180100000000000000e+05 1.819359999999999847e-17
1.189100000000000000e+05 1.751619999999999929e-17
1.198130000000000000e+05 4.984849999999999787e-17
1.207160000000000000e+05 3.570910000000000053e-17
1.216160000000000000e+05 5.455440000000000301e-17
1.225160000000000000e+05 4.717210000000000185e-17
1.234180000000000000e+05 3.942740000000000022e-17
1.243180000000000000e+05 1.537830000000000082e-17
1.252180000000000000e+05 7.772849999999999435e-17
1.261210000000000000e+05 1.133110000000000036e-16
1.270220000000000000e+05 1.688499999999999975e-16
1.279240000000000000e+05 1.835269999999999942e-16
1.288240000000000000e+05 2.173039999999999956e-16
1.297240000000000000e+05 2.457089999999999858e-16
1.306260000000000000e+05 3.883129999999999952e-16
1.315260000000000000e+05 3.927879999999999841e-16
1.324260000000000000e+05 4.261909999999999966e-16
1.333260000000000000e+05 5.037370000000000244e-16
1.342260000000000000e+05 4.774529999999999507e-16
1.351260000000000000e+05 4.601300000000000438e-16
1.360260000000000000e+05 4.094610000000000186e-16
1.369260000000000000e+05 4.976730000000000111e-16
1.378280000000000000e+05 3.753159999999999834e-16
1.387280000000000000e+05 3.664120000000000067e-16
1.396280000000000000e+05 3.714940000000000171e-16
1.405280000000000000e+05 3.489269999999999800e-16
1.414280000000000000e+05 3.137500000000000199e-16
1.423300000000000000e+05 2.605990000000000167e-16
1.432300000000000000e+05 2.248469999999999931e-16
1.441300000000000000e+05 2.319540000000000216e-16
1.450300000000000000e+05 2.248600000000000192e-16
1.459300000000000000e+05 2.144380000000000048e-16
1.468300000000000000e+05 2.490730000000000243e-16
1.477300000000000000e+05 2.739329999999999983e-16
1.486300000000000000e+05 2.656680000000000011e-16
1.495300000000000000e+05 2.571209999999999926e-16
1.504300000000000000e+05 3.031050000000000215e-16
1.513300000000000000e+05 2.049129999999999881e-16
1.522300000000000000e+05 1.741409999999999981e-16
1.531300000000000000e+05 1.797050000000000033e-16
1.540300000000000000e+05 1.918019999999999906e-16
1.549300000000000000e+05 1.719819999999999959e-16
1.558300000000000000e+05 2.282999999999999824e-16
1.567300000000000000e+05 1.754109999999999921e-16
1.576300000000000000e+05 1.463460000000000069e-16
1.585300000000000000e+05 1.720400000000000059e-16
1.594300000000000000e+05 1.417080000000000043e-16
1.603300000000000000e+05 1.359069999999999964e-16
1.612300000000000000e+05 1.515210000000000121e-16
1.621300000000000000e+05 1.433260000000000091e-16
1.630300000000000000e+05 1.464950000000000020e-16
1.639300000000000000e+05 1.444210000000000052e-16
1.648320000000000000e+05 1.256530000000000077e-16
1.657320000000000000e+05 1.059979999999999994e-16
1.666320000000000000e+05 1.277560000000000095e-16
1.675340000000000000e+05 1.498219999999999967e-16
1.684340000000000000e+05 1.342080000000000057e-16
1.693340000000000000e+05 1.318040000000000114e-16
1.702340000000000000e+05 1.978590000000000070e-16
1.711370000000000000e+05 1.886810000000000085e-16
1.720370000000000000e+05 1.142540000000000023e-16
1.729370000000000000e+05 1.412490000000000101e-16
1.738370000000000000e+05 1.322349999999999932e-16
1.747370000000000000e+05 1.622069999999999998e-16
1.756370000000000000e+05 1.311669999999999924e-16
1.765370000000000000e+05 1.126629999999999929e-16
1.774370000000000000e+05 1.307040000000000034e-16
1.783370000000000000e+05 1.024700000000000040e-16
1.792370000000000000e+05 9.486970000000000603e-17
1.801400000000000000e+05 1.334900000000000007e-16
1.810400000000000000e+05 1.141889999999999954e-16
1.819400000000000000e+05 1.385519999999999881e-16
1.828400000000000000e+05 1.388530000000000053e-16
1.837400000000000000e+05 1.299959999999999976e-16
1.846400000000000000e+05 1.363380000000000028e-16
1.855400000000000000e+05 1.402859999999999883e-16
1.864400000000000000e+05 1.544669999999999963e-16
1.873400000000000000e+05 9.499639999999999782e-17
1.882400000000000000e+05 1.146709999999999902e-16
1.891400000000000000e+05 1.056830000000000007e-16
1.900400000000000000e+05 1.210250000000000043e-16
1.909400000000000000e+05 7.825399999999999668e-17
1.918400000000000000e+05 8.773550000000000589e-17
1.927400000000000000e+05 1.350420000000000060e-16
1.936400000000000000e+05 1.309180000000000055e-16
1.945400000000000000e+05 9.923569999999999651e-17
1.954400000000000000e+05 5.617030000000000379e-17
1.963400000000000000e+05 7.727600000000000080e-17
1.972400000000000000e+05 9.227770000000000010e-17
1.981400000000000000e+05 6.531429999999999765e-17
1.990400000000000000e+05 1.307909999999999938e-16
1.999420000000000000e+05 1.080100000000000038e-16
2.008430000000000000e+05 5.628759999999999930e-17
2.017450000000000000e+05 6.210569999999999764e-17
2.026450000000000000e+05 4.336779999999999815e-17
2.035450000000000000e+05 3.026259999999999796e-17
2.044470000000000000e+05 4.011050000000000239e-17
