# Supplementary material for: Quantitative modeling identifies critical cell mechanics driving bile duct lumen formation
Source: PLoS Comput Biol. 2022 Feb 18;18(2):e1009653. doi: 10.1371/journal.pcbi.1009653 (PMC8856558; doi:10.1371/journal.pcbi.1009653)
Supplement: S1 Data — All figures with simulation data can be generated using the python script delivered for each figure. (ZIP) [file pcbi.1009653.s008.zip › data/Fig8A/p25/t1.txt]

1.009060000000000000e+05 0.000000000000000000e+00
1.018060000000000000e+05 0.000000000000000000e+00
1.027060000000000000e+05 0.000000000000000000e+00
1.036060000000000000e+05 0.000000000000000000e+00
1.045060000000000000e+05 0.000000000000000000e+00
1.054060000000000000e+05 0.000000000000000000e+00
1.063060000000000000e+05 6.207139999999999775e-17
1.072060000000000000e+05 3.204639999999999921e-17
1.081070000000000000e+05 2.877029999999999859e-17
1.090070000000000000e+05 3.528870000000000236e-17
1.099070000000000000e+05 0.000000000000000000e+00
1.108070000000000000e+05 7.422860000000000268e-18
1.117070000000000000e+05 1.155490000000000005e-17
1.126070000000000000e+05 2.737670000000000009e-17
1.135090000000000000e+05 1.817260000000000143e-17
1.144090000000000000e+05 2.066709999999999998e-17
1.153120000000000000e+05 1.090220000000000043e-17
1.162120000000000000e+05 1.523299999999999899e-17
1.171150000000000000e+05 1.785949999999999961e-17
1.180170000000000000e+05 1.556669999999999899e-17
1.189200000000000000e+05 2.302740000000000121e-17
1.198220000000000000e+05 0.000000000000000000e+00
1.207220000000000000e+05 0.000000000000000000e+00
1.216240000000000000e+05 3.641200000000000008e-17
1.225240000000000000e+05 3.726479999999999911e-17
1.234240000000000000e+05 4.562350000000000071e-17
1.243260000000000000e+05 2.265710000000000188e-16
1.252260000000000000e+05 3.312459999999999891e-16
1.261260000000000000e+05 3.534420000000000149e-16
1.270260000000000000e+05 3.712919999999999993e-16
1.279280000000000000e+05 3.843840000000000156e-16
1.288310000000000000e+05 3.515319999999999996e-16
1.297310000000000000e+05 3.396870000000000014e-16
1.306310000000000000e+05 3.728419999999999949e-16
1.315320000000000000e+05 3.551300000000000139e-16
1.324320000000000000e+05 3.435030000000000125e-16
1.333320000000000000e+05 3.940659999999999922e-16
1.342320000000000000e+05 3.863949999999999905e-16
1.351320000000000000e+05 4.270029999999999889e-16
1.360320000000000000e+05 3.868509999999999825e-16
1.369340000000000000e+05 3.456970000000000241e-16
1.378340000000000000e+05 3.641650000000000217e-16
1.387340000000000000e+05 2.955159999999999982e-16
1.396340000000000000e+05 2.914810000000000223e-16
1.405340000000000000e+05 3.320740000000000096e-16
1.414360000000000000e+05 2.453080000000000016e-16
1.423360000000000000e+05 2.496769999999999943e-16
1.432360000000000000e+05 1.079419999999999946e-16
1.441360000000000000e+05 1.613309999999999930e-16
1.450360000000000000e+05 1.341460000000000010e-16
1.459360000000000000e+05 1.032940000000000052e-16
1.468360000000000000e+05 5.437500000000000225e-17
1.477360000000000000e+05 3.756120000000000009e-17
1.486360000000000000e+05 1.371399999999999960e-17
1.495380000000000000e+05 0.000000000000000000e+00
1.504380000000000000e+05 0.000000000000000000e+00
1.513380000000000000e+05 1.444810000000000003e-16
1.522380000000000000e+05 9.714959999999999650e-17
1.531380000000000000e+05 8.097159999999999522e-17
1.540380000000000000e+05 1.424339999999999988e-16
1.549380000000000000e+05 9.528619999999999762e-17
1.558380000000000000e+05 1.200899999999999950e-16
1.567380000000000000e+05 7.143470000000000093e-17
1.576380000000000000e+05 1.874580000000000082e-17
1.585380000000000000e+05 1.011339999999999982e-16
1.594380000000000000e+05 6.024330000000000361e-17
1.603380000000000000e+05 7.388059999999999497e-17
1.612380000000000000e+05 2.467880000000000153e-17
1.621380000000000000e+05 3.778750000000000019e-17
1.630380000000000000e+05 7.141779999999999911e-17
1.639380000000000000e+05 6.987379999999999562e-17
1.648380000000000000e+05 4.335749999999999751e-17
1.657380000000000000e+05 5.052800000000000108e-17
1.666380000000000000e+05 2.044259999999999937e-17
1.675380000000000000e+05 3.651309999999999717e-17
1.684380000000000000e+05 4.030669999999999831e-17
1.693380000000000000e+05 0.000000000000000000e+00
1.702380000000000000e+05 3.129020000000000010e-17
1.711380000000000000e+05 1.313480000000000040e-17
1.720380000000000000e+05 0.000000000000000000e+00
1.729380000000000000e+05 0.000000000000000000e+00
1.738400000000000000e+05 0.000000000000000000e+00
1.747420000000000000e+05 3.145720000000000237e-17
1.756440000000000000e+05 3.112190000000000155e-18
1.765440000000000000e+05 3.482409999999999946e-17
1.774440000000000000e+05 7.021710000000000210e-17
1.783440000000000000e+05 3.640559999999999986e-17
1.792440000000000000e+05 5.647120000000000193e-17
1.801440000000000000e+05 6.950209999999999936e-17
1.810440000000000000e+05 6.226529999999999485e-17
1.819440000000000000e+05 2.981109999999999693e-17
1.828440000000000000e+05 2.918090000000000163e-18
1.837440000000000000e+05 4.315799999999999792e-17
1.846440000000000000e+05 8.595300000000000209e-19
1.855440000000000000e+05 5.203210000000000219e-17
1.864440000000000000e+05 3.892239999999999867e-17
1.873440000000000000e+05 6.465109999999999952e-17
1.882440000000000000e+05 6.817090000000000447e-17
1.891460000000000000e+05 5.353310000000000059e-17
1.900490000000000000e+05 5.273659999999999717e-17
1.909490000000000000e+05 5.398279999999999906e-17
