# Supplementary material for: Quantitative modeling identifies critical cell mechanics driving bile duct lumen formation
Source: PLoS Comput Biol. 2022 Feb 18;18(2):e1009653. doi: 10.1371/journal.pcbi.1009653 (PMC8856558; doi:10.1371/journal.pcbi.1009653)
Supplement: S1 Data — All figures with simulation data can be generated using the python script delivered for each figure. (ZIP) [file pcbi.1009653.s008.zip › data/Fig8A/p25/t2.txt]

1.009070000000000000e+05 0.000000000000000000e+00
1.018070000000000000e+05 0.000000000000000000e+00
1.027070000000000000e+05 0.000000000000000000e+00
1.036070000000000000e+05 0.000000000000000000e+00
1.045070000000000000e+05 0.000000000000000000e+00
1.054070000000000000e+05 1.619359999999999987e-17
1.063100000000000000e+05 2.523959999999999934e-17
1.072100000000000000e+05 7.189779999999999656e-17
1.081100000000000000e+05 4.780429999999999761e-17
1.090100000000000000e+05 2.750970000000000084e-17
1.099100000000000000e+05 7.798529999999999440e-17
1.108100000000000000e+05 3.744649999999999869e-17
1.117100000000000000e+05 4.350830000000000137e-17
1.126100000000000000e+05 3.714799999999999986e-17
1.135100000000000000e+05 3.372279999999999747e-17
1.144100000000000000e+05 4.077670000000000274e-17
1.153100000000000000e+05 2.983130000000000242e-17
1.162100000000000000e+05 3.048669999999999972e-17
1.171100000000000000e+05 2.638030000000000129e-17
1.180100000000000000e+05 2.505680000000000059e-17
1.189110000000000000e+05 4.396309999999999990e-17
1.198110000000000000e+05 4.712949999999999871e-17
1.207130000000000000e+05 5.635000000000000600e-17
1.216130000000000000e+05 4.150850000000000065e-17
1.225130000000000000e+05 4.245109999999999747e-17
1.234150000000000000e+05 4.279309999999999765e-17
1.243150000000000000e+05 1.347269999999999950e-16
1.252150000000000000e+05 1.387689999999999925e-16
1.261150000000000000e+05 1.937540000000000123e-16
1.270150000000000000e+05 2.466909999999999887e-16
1.279170000000000000e+05 2.555469999999999792e-16
1.288170000000000000e+05 2.671130000000000177e-16
1.297170000000000000e+05 2.082249999999999964e-16
1.306190000000000000e+05 1.983930000000000074e-16
1.315190000000000000e+05 2.698759999999999898e-16
1.324190000000000000e+05 2.764080000000000040e-16
1.333190000000000000e+05 2.563640000000000081e-16
1.342190000000000000e+05 2.824200000000000118e-16
1.351190000000000000e+05 3.650970000000000041e-16
1.360190000000000000e+05 2.815569999999999818e-16
1.369190000000000000e+05 2.523669999999999946e-16
1.378190000000000000e+05 2.726080000000000212e-16
1.387190000000000000e+05 2.307209999999999974e-16
1.396200000000000000e+05 1.865680000000000075e-16
1.405220000000000000e+05 2.434929999999999908e-16
1.414220000000000000e+05 1.802079999999999890e-16
1.423220000000000000e+05 2.642799999999999773e-16
1.432220000000000000e+05 3.029799999999999948e-16
1.441220000000000000e+05 3.834039999999999977e-16
1.450220000000000000e+05 3.251930000000000168e-16
1.459220000000000000e+05 5.862730000000000111e-16
1.468220000000000000e+05 4.360519999999999905e-16
1.477220000000000000e+05 4.418079999999999898e-16
1.486220000000000000e+05 4.048100000000000146e-16
1.495220000000000000e+05 4.420300000000000060e-16
1.504220000000000000e+05 3.909049999999999888e-16
1.513220000000000000e+05 3.856829999999999899e-16
1.522260000000000000e+05 3.772049999999999831e-16
1.531280000000000000e+05 3.967419999999999987e-16
1.540280000000000000e+05 3.736999999999999883e-16
1.549280000000000000e+05 3.590660000000000152e-16
1.558280000000000000e+05 3.897739999999999907e-16
1.567280000000000000e+05 3.133070000000000047e-16
1.576280000000000000e+05 3.669870000000000210e-16
1.585310000000000000e+05 4.053139999999999928e-16
1.594310000000000000e+05 3.884869999999999759e-16
1.603310000000000000e+05 4.144620000000000184e-16
1.612310000000000000e+05 3.704989999999999881e-16
1.621310000000000000e+05 4.071679999999999831e-16
1.630310000000000000e+05 3.386809999999999807e-16
1.639310000000000000e+05 4.519880000000000389e-16
1.648330000000000000e+05 3.901830000000000138e-16
1.657330000000000000e+05 3.842600000000000061e-16
1.666330000000000000e+05 3.626009999999999829e-16
1.675330000000000000e+05 3.548680000000000010e-16
1.684330000000000000e+05 3.359640000000000097e-16
1.693330000000000000e+05 3.327630000000000096e-16
1.702330000000000000e+05 3.125260000000000024e-16
1.711330000000000000e+05 3.224789999999999987e-16
1.720330000000000000e+05 2.502999999999999947e-16
1.729330000000000000e+05 2.591899999999999775e-16
1.738330000000000000e+05 2.071490000000000061e-16
1.747330000000000000e+05 1.938400000000000101e-16
1.756330000000000000e+05 1.850720000000000025e-16
1.765330000000000000e+05 1.675140000000000040e-16
1.774330000000000000e+05 1.297610000000000046e-16
1.783330000000000000e+05 9.643799999999999791e-17
1.792330000000000000e+05 1.190730000000000073e-16
1.801330000000000000e+05 9.628949999999999905e-17
1.810330000000000000e+05 1.138840000000000082e-16
1.819330000000000000e+05 5.713729999999999564e-17
1.828330000000000000e+05 5.073770000000000082e-17
1.837330000000000000e+05 1.054170000000000054e-16
1.846330000000000000e+05 5.547479999999999697e-17
1.855330000000000000e+05 2.099280000000000126e-17
1.864330000000000000e+05 5.797019999999999680e-17
1.873330000000000000e+05 5.133239999999999966e-17
1.882330000000000000e+05 7.344599999999999576e-17
1.891340000000000000e+05 5.369809999999999933e-17
1.900340000000000000e+05 7.211800000000000406e-17
1.909340000000000000e+05 7.246920000000000571e-17
1.918340000000000000e+05 9.079090000000000275e-17
1.927340000000000000e+05 1.065050000000000045e-16
1.936340000000000000e+05 1.064740000000000021e-16
1.945340000000000000e+05 1.076809999999999989e-16
1.954360000000000000e+05 9.369320000000000309e-17
1.963360000000000000e+05 8.747110000000000597e-17
1.972360000000000000e+05 9.666959999999999905e-17
1.981360000000000000e+05 9.414499999999999941e-17
1.990360000000000000e+05 4.028239999999999760e-17
1.999370000000000000e+05 1.424859999999999982e-17
2.008370000000000000e+05 1.982019999999999874e-17
2.017400000000000000e+05 3.868339999999999864e-17
2.026400000000000000e+05 8.450060000000000472e-18
2.035400000000000000e+05 1.351529999999999926e-17
2.044400000000000000e+05 2.177289999999999837e-18
2.053400000000000000e+05 0.000000000000000000e+00
2.062400000000000000e+05 2.404539999999999995e-17
2.071400000000000000e+05 2.357439999999999991e-17
2.080400000000000000e+05 2.228230000000000045e-17
2.089400000000000000e+05 2.750879999999999956e-17
2.098420000000000000e+05 3.219040000000000091e-17
