# Supplementary material for: Quantitative modeling identifies critical cell mechanics driving bile duct lumen formation
Source: PLoS Comput Biol. 2022 Feb 18;18(2):e1009653. doi: 10.1371/journal.pcbi.1009653 (PMC8856558; doi:10.1371/journal.pcbi.1009653)
Supplement: S1 Data — All figures with simulation data can be generated using the python script delivered for each figure. (ZIP) [file pcbi.1009653.s008.zip › data/Fig8A/p25/t5.txt]

1.009070000000000000e+05 0.000000000000000000e+00
1.018070000000000000e+05 0.000000000000000000e+00
1.027070000000000000e+05 0.000000000000000000e+00
1.036070000000000000e+05 0.000000000000000000e+00
1.045070000000000000e+05 0.000000000000000000e+00
1.054070000000000000e+05 2.681510000000000147e-17
1.063070000000000000e+05 9.698210000000000413e-17
1.072070000000000000e+05 5.462880000000000009e-17
1.081070000000000000e+05 6.560499999999999565e-17
1.090070000000000000e+05 2.369350000000000108e-17
1.099070000000000000e+05 0.000000000000000000e+00
1.108070000000000000e+05 0.000000000000000000e+00
1.117070000000000000e+05 1.155310000000000056e-17
1.126070000000000000e+05 3.940670000000000156e-18
1.135070000000000000e+05 1.005230000000000004e-17
1.144070000000000000e+05 1.453899999999999944e-17
1.153070000000000000e+05 1.366360000000000023e-17
1.162070000000000000e+05 5.240880000000000111e-18
1.171080000000000000e+05 1.774249999999999938e-17
1.180100000000000000e+05 2.989809999999999963e-17
1.189130000000000000e+05 8.443159999999999376e-18
1.198130000000000000e+05 2.944509999999999942e-19
1.207130000000000000e+05 0.000000000000000000e+00
1.216140000000000000e+05 9.742730000000000543e-17
1.225140000000000000e+05 1.103410000000000017e-16
1.234160000000000000e+05 1.325660000000000078e-16
1.243160000000000000e+05 1.691660000000000010e-16
1.252160000000000000e+05 1.807070000000000046e-16
1.261160000000000000e+05 1.672130000000000115e-16
1.270160000000000000e+05 1.700190000000000072e-16
1.279160000000000000e+05 1.941659999999999882e-16
1.288160000000000000e+05 2.086809999999999884e-16
1.297160000000000000e+05 2.084759999999999929e-16
1.306180000000000000e+05 2.464430000000000190e-16
1.315180000000000000e+05 2.713709999999999776e-16
1.324180000000000000e+05 2.945890000000000030e-16
1.333180000000000000e+05 2.960039999999999974e-16
1.342180000000000000e+05 3.986170000000000045e-16
1.351180000000000000e+05 4.349540000000000169e-16
1.360180000000000000e+05 4.793590000000000452e-16
1.369180000000000000e+05 4.268909999999999882e-16
1.378200000000000000e+05 4.407610000000000045e-16
1.387200000000000000e+05 4.440510000000000048e-16
1.396200000000000000e+05 4.014009999999999921e-16
1.405200000000000000e+05 4.052039999999999772e-16
1.414200000000000000e+05 3.933380000000000128e-16
1.423220000000000000e+05 3.634569999999999913e-16
1.432220000000000000e+05 3.562350000000000092e-16
1.441240000000000000e+05 3.653330000000000142e-16
1.450260000000000000e+05 3.141359999999999931e-16
1.459260000000000000e+05 3.780239999999999970e-16
1.468260000000000000e+05 4.100959999999999786e-16
1.477260000000000000e+05 4.329070000000000154e-16
1.486280000000000000e+05 4.779299999999999583e-16
1.495280000000000000e+05 4.718770000000000353e-16
1.504280000000000000e+05 4.641449999999999719e-16
1.513280000000000000e+05 4.818390000000000382e-16
1.522280000000000000e+05 4.550149999999999597e-16
1.531280000000000000e+05 4.441019999999999932e-16
1.540280000000000000e+05 4.558899999999999985e-16
1.549280000000000000e+05 4.370139999999999951e-16
1.558280000000000000e+05 4.422649999999999990e-16
1.567300000000000000e+05 4.076210000000000222e-16
1.576300000000000000e+05 4.073470000000000004e-16
1.585300000000000000e+05 3.902750000000000160e-16
1.594300000000000000e+05 3.998440000000000242e-16
1.603300000000000000e+05 4.053969999999999884e-16
1.612300000000000000e+05 3.939139999999999949e-16
1.621300000000000000e+05 4.162549999999999964e-16
1.630300000000000000e+05 4.050149999999999854e-16
1.639300000000000000e+05 4.151169999999999768e-16
1.648320000000000000e+05 4.018719999999999952e-16
1.657320000000000000e+05 3.932550000000000171e-16
1.666320000000000000e+05 3.782080000000000016e-16
1.675320000000000000e+05 3.765479999999999904e-16
1.684320000000000000e+05 3.577790000000000004e-16
1.693320000000000000e+05 3.464860000000000159e-16
1.702320000000000000e+05 3.366480000000000224e-16
1.711320000000000000e+05 3.235710000000000172e-16
1.720320000000000000e+05 3.033779999999999768e-16
1.729320000000000000e+05 3.100780000000000167e-16
1.738320000000000000e+05 2.852869999999999951e-16
1.747320000000000000e+05 2.810669999999999975e-16
1.756320000000000000e+05 2.809429999999999880e-16
1.765320000000000000e+05 2.730399999999999954e-16
1.774320000000000000e+05 2.630100000000000080e-16
1.783320000000000000e+05 2.605190000000000233e-16
1.792320000000000000e+05 2.440409999999999851e-16
1.801320000000000000e+05 2.484679999999999878e-16
1.810320000000000000e+05 2.283760000000000057e-16
1.819320000000000000e+05 2.242919999999999772e-16
1.828320000000000000e+05 2.207010000000000092e-16
1.837320000000000000e+05 2.144989999999999924e-16
1.846320000000000000e+05 2.025819999999999902e-16
1.855320000000000000e+05 1.728029999999999949e-16
1.864320000000000000e+05 1.180310000000000093e-16
1.873340000000000000e+05 9.771500000000000121e-17
1.882340000000000000e+05 9.081650000000000360e-17
1.891360000000000000e+05 1.887900000000000069e-16
1.900360000000000000e+05 2.130860000000000077e-16
1.909360000000000000e+05 2.075120000000000033e-16
1.918360000000000000e+05 2.247960000000000047e-16
1.927360000000000000e+05 2.273060000000000199e-16
1.936360000000000000e+05 2.311180000000000116e-16
1.945360000000000000e+05 2.384659999999999882e-16
1.954360000000000000e+05 2.280030000000000093e-16
1.963360000000000000e+05 2.145749999999999911e-16
1.972380000000000000e+05 2.350099999999999967e-16
1.981380000000000000e+05 2.374890000000000218e-16
1.990380000000000000e+05 2.229270000000000033e-16
1.999380000000000000e+05 2.301209999999999976e-16
2.008380000000000000e+05 2.353399999999999942e-16
2.017380000000000000e+05 2.153389999999999972e-16
2.026380000000000000e+05 2.160170000000000054e-16
2.035380000000000000e+05 2.015540000000000108e-16
2.044410000000000000e+05 1.845029999999999927e-16
2.053410000000000000e+05 1.901269999999999930e-16
2.062410000000000000e+05 1.884589999999999923e-16
2.071410000000000000e+05 1.766020000000000099e-16
2.080430000000000000e+05 1.471540000000000045e-16
2.089430000000000000e+05 1.500540000000000121e-16
2.098430000000000000e+05 1.447119999999999985e-16
2.107430000000000000e+05 1.326060000000000045e-16
