# Supplementary material for: Quantitative modeling identifies critical cell mechanics driving bile duct lumen formation
Source: PLoS Comput Biol. 2022 Feb 18;18(2):e1009653. doi: 10.1371/journal.pcbi.1009653 (PMC8856558; doi:10.1371/journal.pcbi.1009653)
Supplement: S1 Data — All figures with simulation data can be generated using the python script delivered for each figure. (ZIP) [file pcbi.1009653.s008.zip › data/Fig8A/p25/t4.txt]

1.009060000000000000e+05 0.000000000000000000e+00
1.018060000000000000e+05 0.000000000000000000e+00
1.027060000000000000e+05 0.000000000000000000e+00
1.036060000000000000e+05 0.000000000000000000e+00
1.045070000000000000e+05 0.000000000000000000e+00       
1.054070000000000000e+05 3.747370000000000114e-17
1.063070000000000000e+05 8.600399999999999935e-17
1.072070000000000000e+05 5.402449999999999784e-17
1.081070000000000000e+05 3.733869999999999993e-17
1.090070000000000000e+05 4.470730000000000246e-17
1.099070000000000000e+05 5.484900000000000143e-17
1.108070000000000000e+05 3.437570000000000113e-17
1.117070000000000000e+05 4.815860000000000196e-17
1.126070000000000000e+05 0.000000000000000000e+00
1.135070000000000000e+05 1.653099999999999932e-17
1.144070000000000000e+05 1.372799999999999968e-17
1.153070000000000000e+05 1.562829999999999872e-17
1.162090000000000000e+05 4.479179999999999920e-17
1.171090000000000000e+05 3.211150000000000050e-17
1.180100000000000000e+05 3.093220000000000247e-17
1.189100000000000000e+05 2.287030000000000071e-17
1.198120000000000000e+05 5.409729999999999949e-17
1.207130000000000000e+05 1.017059999999999979e-16
1.216130000000000000e+05 1.124300000000000096e-16
1.225130000000000000e+05 1.100249999999999981e-16
1.234160000000000000e+05 9.788049999999999621e-17
1.243180000000000000e+05 2.826560000000000219e-16
1.252200000000000000e+05 2.816190000000000112e-16
1.261220000000000000e+05 4.331190000000000078e-16
1.270220000000000000e+05 3.490120000000000100e-16
1.279220000000000000e+05 3.509850000000000225e-16
1.288220000000000000e+05 3.602030000000000177e-16
1.297220000000000000e+05 3.822450000000000118e-16
1.306220000000000000e+05 3.784429999999999946e-16
1.315220000000000000e+05 4.267849999999999920e-16
1.324240000000000000e+05 4.369479999999999956e-16
1.333240000000000000e+05 4.569300000000000115e-16
1.342240000000000000e+05 4.474439999999999990e-16
1.351240000000000000e+05 4.505599999999999691e-16
1.360240000000000000e+05 4.067940000000000188e-16
1.369240000000000000e+05 3.776529999999999857e-16
1.378240000000000000e+05 3.790780000000000039e-16
1.387240000000000000e+05 2.915509999999999919e-16
1.396240000000000000e+05 3.012569999999999863e-16
1.405240000000000000e+05 2.884890000000000124e-16
1.414240000000000000e+05 2.780239999999999991e-16
1.423240000000000000e+05 2.556780000000000103e-16
1.432240000000000000e+05 2.331530000000000042e-16
1.441240000000000000e+05 2.183840000000000052e-16
1.450240000000000000e+05 2.188469999999999942e-16
1.459240000000000000e+05 2.140179999999999901e-16
1.468240000000000000e+05 1.904520000000000032e-16
1.477240000000000000e+05 1.982950000000000007e-16
1.486240000000000000e+05 1.960309999999999948e-16
1.495240000000000000e+05 1.940910000000000067e-16
1.504240000000000000e+05 1.951769999999999961e-16
1.513240000000000000e+05 1.828279999999999951e-16
1.522240000000000000e+05 1.837339999999999993e-16
1.531240000000000000e+05 1.803189999999999971e-16
1.540240000000000000e+05 1.856639999999999883e-16
1.549240000000000000e+05 1.830710000000000022e-16
1.558240000000000000e+05 1.774809999999999942e-16
1.567240000000000000e+05 1.703399999999999980e-16
1.576240000000000000e+05 1.662039999999999886e-16
1.585240000000000000e+05 1.679360000000000037e-16
1.594240000000000000e+05 1.631990000000000019e-16
1.603240000000000000e+05 1.644640000000000086e-16
1.612240000000000000e+05 1.708739999999999984e-16
1.621240000000000000e+05 1.671359999999999957e-16
1.630240000000000000e+05 1.655520000000000078e-16
1.639240000000000000e+05 1.652920000000000045e-16
1.648260000000000000e+05 1.609110000000000030e-16
1.657260000000000000e+05 1.599629999999999923e-16
1.666260000000000000e+05 1.584259999999999981e-16
1.675260000000000000e+05 1.541630000000000016e-16
1.684260000000000000e+05 1.531180000000000014e-16
1.693260000000000000e+05 1.526269999999999999e-16
1.702260000000000000e+05 1.453649999999999965e-16
1.711260000000000000e+05 1.473550000000000052e-16
1.720260000000000000e+05 1.435070000000000115e-16
1.729260000000000000e+05 1.414559999999999906e-16
1.738260000000000000e+05 1.386899999999999916e-16
1.747260000000000000e+05 1.354740000000000050e-16
1.756260000000000000e+05 1.344989999999999990e-16
1.765260000000000000e+05 1.420380000000000018e-16
1.774260000000000000e+05 1.436140000000000002e-16
1.783260000000000000e+05 1.432110000000000063e-16
1.792260000000000000e+05 1.382119999999999915e-16
1.801260000000000000e+05 1.376289999999999877e-16
1.810260000000000000e+05 1.370700000000000017e-16
1.819300000000000000e+05 1.369440000000000072e-16
1.828300000000000000e+05 1.387069999999999877e-16
1.837300000000000000e+05 1.429050000000000019e-16
1.846300000000000000e+05 1.392269999999999942e-16
1.855300000000000000e+05 1.434759999999999968e-16
1.864300000000000000e+05 1.407269999999999939e-16
1.873300000000000000e+05 1.444570000000000072e-16
1.882300000000000000e+05 1.408270000000000103e-16
1.891320000000000000e+05 1.407120000000000075e-16
1.900320000000000000e+05 1.426480000000000009e-16
1.909320000000000000e+05 1.399440000000000066e-16
1.918320000000000000e+05 1.375489999999999943e-16
1.927320000000000000e+05 1.439790000000000071e-16
1.936320000000000000e+05 1.487690000000000070e-16
1.945320000000000000e+05 1.521669999999999885e-16
1.954320000000000000e+05 1.550679999999999887e-16
1.963340000000000000e+05 1.617080000000000088e-16
1.972340000000000000e+05 1.628909999999999878e-16
1.981340000000000000e+05 1.630149999999999973e-16
1.990340000000000000e+05 1.662870000000000089e-16
1.999340000000000000e+05 1.667390000000000062e-16
2.008340000000000000e+05 1.667049999999999893e-16
2.017340000000000000e+05 1.625999999999999945e-16
2.026340000000000000e+05 1.631209999999999935e-16
2.035340000000000000e+05 1.649729999999999988e-16
2.044340000000000000e+05 1.652390000000000064e-16
2.053360000000000000e+05 1.677359999999999956e-16
