# Supplementary material for: Quantitative modeling identifies critical cell mechanics driving bile duct lumen formation
Source: PLoS Comput Biol. 2022 Feb 18;18(2):e1009653. doi: 10.1371/journal.pcbi.1009653 (PMC8856558; doi:10.1371/journal.pcbi.1009653)
Supplement: S1 Data — All figures with simulation data can be generated using the python script delivered for each figure. (ZIP) [file pcbi.1009653.s008.zip › data/Fig8A/p50/t1.txt]

1.009060000000000000e+05 0.000000000000000000e+00
1.018060000000000000e+05 0.000000000000000000e+00
1.027060000000000000e+05 0.000000000000000000e+00
1.036060000000000000e+05 0.000000000000000000e+00
1.045060000000000000e+05 0.000000000000000000e+00
1.054060000000000000e+05 8.909010000000000329e-17
1.063060000000000000e+05 1.842059999999999950e-16
1.072060000000000000e+05 2.261630000000000129e-16
1.081060000000000000e+05 2.507030000000000133e-16
1.090060000000000000e+05 2.497550000000000026e-16
1.099060000000000000e+05 2.728050000000000025e-16
1.108060000000000000e+05 2.331439999999999976e-16
1.117060000000000000e+05 3.186089999999999969e-16
1.126060000000000000e+05 2.826520000000000025e-16
1.135060000000000000e+05 3.492199999999999830e-16
1.144060000000000000e+05 3.537729999999999802e-16
1.153060000000000000e+05 3.993070000000000216e-16
1.162060000000000000e+05 5.082079999999999939e-16
1.171060000000000000e+05 4.334890000000000020e-16
1.180060000000000000e+05 4.821950000000000385e-16
1.189060000000000000e+05 5.553790000000000459e-16
1.198060000000000000e+05 5.916169999999999851e-16
1.207060000000000000e+05 6.009819999999999904e-16
1.216060000000000000e+05 7.495220000000000336e-16
1.225060000000000000e+05 8.496230000000000404e-16
1.234060000000000000e+05 9.697809999999999706e-16
1.243060000000000000e+05 8.156559999999999561e-16
1.252060000000000000e+05 8.946640000000000952e-16
1.261060000000000000e+05 9.491840000000000424e-16
1.270060000000000000e+05 9.455760000000000043e-16
1.279060000000000000e+05 9.661440000000000261e-16
1.288060000000000000e+05 1.008784000000000064e-15
1.297060000000000000e+05 1.097528000000000072e-15
1.306060000000000000e+05 1.192960000000000160e-15
1.315060000000000000e+05 1.253032000000000202e-15
1.324060000000000000e+05 1.424168000000000189e-15
1.333060000000000000e+05 1.448208000000000083e-15
1.342060000000000000e+05 1.490832000000000043e-15
1.351060000000000000e+05 1.578543999999999880e-15
1.360060000000000000e+05 1.714848000000000211e-15
1.369060000000000000e+05 1.861760000000000102e-15
1.378060000000000000e+05 1.953216000000000143e-15
1.387060000000000000e+05 1.840023999999999940e-15
1.396060000000000000e+05 1.959223999999999983e-15
1.405060000000000000e+05 2.160544000000000265e-15
1.414060000000000000e+05 2.165440000000000335e-15
1.423060000000000000e+05 2.228687999999999899e-15
1.432060000000000000e+05 2.110823999999999923e-15
1.441060000000000000e+05 2.259912000000000108e-15
1.450060000000000000e+05 2.328648000000000048e-15
1.459060000000000000e+05 2.398680000000000157e-15
1.468060000000000000e+05 2.481224000000000183e-15
1.477060000000000000e+05 2.528168000000000182e-15
1.486060000000000000e+05 2.744376000000000164e-15
1.495060000000000000e+05 2.733088000000000364e-15
1.504060000000000000e+05 2.711911999999999958e-15
1.513060000000000000e+05 2.720168000000000146e-15
1.522060000000000000e+05 2.815880000000000310e-15
1.531060000000000000e+05 2.829008000000000156e-15
1.540060000000000000e+05 2.813280000000000228e-15
1.549060000000000000e+05 2.777656000000000184e-15
1.558060000000000000e+05 2.761264000000000292e-15
1.567060000000000000e+05 2.731912000000000283e-15
1.576060000000000000e+05 2.786696000000000031e-15
1.585060000000000000e+05 2.746263999999999851e-15
1.594060000000000000e+05 2.762904000000000058e-15
1.603060000000000000e+05 2.856807999999999937e-15
1.612060000000000000e+05 2.821160000000000270e-15
1.621060000000000000e+05 2.832424000000000052e-15
1.630060000000000000e+05 2.845968000000000337e-15
1.639060000000000000e+05 2.798016000000000381e-15
1.648060000000000000e+05 2.826328000000000278e-15
1.657060000000000000e+05 2.911376000000000314e-15
1.666060000000000000e+05 2.864704000000000253e-15
1.675060000000000000e+05 2.838792000000000158e-15
1.684060000000000000e+05 2.855288000000000259e-15
1.693060000000000000e+05 2.900072000000000239e-15
1.702060000000000000e+05 2.959391999999999791e-15
1.711060000000000000e+05 2.939936000000000131e-15
1.720060000000000000e+05 2.973815999999999806e-15
1.729060000000000000e+05 2.962223999999999913e-15
1.738060000000000000e+05 2.941552000000000274e-15
1.747060000000000000e+05 3.009840000000000014e-15
1.756060000000000000e+05 2.927511999999999754e-15
1.765060000000000000e+05 3.191576000000000016e-15
1.774060000000000000e+05 2.972192000000000315e-15
1.783060000000000000e+05 2.963128000000000055e-15
1.792060000000000000e+05 2.959808000000000230e-15
1.801060000000000000e+05 3.045728000000000254e-15
1.810060000000000000e+05 3.034024000000000409e-15
1.819060000000000000e+05 3.092759999999999792e-15
1.828060000000000000e+05 3.133312000000000061e-15
1.837060000000000000e+05 3.085904000000000376e-15
1.846060000000000000e+05 3.060639999999999972e-15
1.855060000000000000e+05 3.152144000000000048e-15
1.864060000000000000e+05 3.040288000000000307e-15
1.873060000000000000e+05 3.054015999999999808e-15
1.882060000000000000e+05 3.077767999999999883e-15
1.891060000000000000e+05 3.153472000000000373e-15
1.900060000000000000e+05 3.143408000000000295e-15
1.909060000000000000e+05 3.149384000000000374e-15
1.918060000000000000e+05 3.199744000000000270e-15
1.927060000000000000e+05 3.191336000000000233e-15
1.936060000000000000e+05 3.197552000000000095e-15
1.945060000000000000e+05 3.148303999999999970e-15
1.954060000000000000e+05 3.235783999999999964e-15
1.963060000000000000e+05 3.179391999999999816e-15
1.972060000000000000e+05 3.281232000000000303e-15
1.981060000000000000e+05 3.318152000000000122e-15
1.990060000000000000e+05 3.244480000000000214e-15
1.999060000000000000e+05 3.237472000000000160e-15
2.008060000000000000e+05 3.311344000000000348e-15
2.017060000000000000e+05 3.187000000000000314e-15
2.026060000000000000e+05 3.271816000000000310e-15
2.035060000000000000e+05 3.306024000000000096e-15
2.044060000000000000e+05 3.282040000000000375e-15
2.053060000000000000e+05 3.301896000000000199e-15
2.062060000000000000e+05 3.237240000000000515e-15
2.071060000000000000e+05 3.244152000000000498e-15
2.080060000000000000e+05 3.284040000000000013e-15
2.089060000000000000e+05 3.318376000000000419e-15
2.098060000000000000e+05 3.286040000000000440e-15
2.107060000000000000e+05 3.300199999999999865e-15
2.116060000000000000e+05 3.276400000000000543e-15
2.125060000000000000e+05 3.336456000000000508e-15
2.134060000000000000e+05 3.248847999999999894e-15
2.143060000000000000e+05 3.239512000000000091e-15
2.152060000000000000e+05 3.352248000000000351e-15
2.161060000000000000e+05 3.318311999999999715e-15
2.170060000000000000e+05 3.336920000000000194e-15
2.179060000000000000e+05 3.344984000000000240e-15
2.188060000000000000e+05 3.320991999999999987e-15
2.197060000000000000e+05 3.247600000000000154e-15
2.206060000000000000e+05 3.277135999999999773e-15
2.215060000000000000e+05 3.334624000000000205e-15
2.224060000000000000e+05 3.416479999999999854e-15
2.233060000000000000e+05 3.432176000000000020e-15
2.242060000000000000e+05 3.549336000000000528e-15
2.251060000000000000e+05 3.504456000000000082e-15
2.260060000000000000e+05 3.445176000000000034e-15
2.269060000000000000e+05 3.571967999999999906e-15
2.278060000000000000e+05 3.644872000000000035e-15
2.287060000000000000e+05 2.753319999999999940e-15
2.296060000000000000e+05 3.022744000000000352e-15
2.305060000000000000e+05 2.821759999999999924e-15
2.314060000000000000e+05 2.917496000000000106e-15
2.323060000000000000e+05 3.281320000000000237e-15
2.332060000000000000e+05 2.781256000000000085e-15
2.341060000000000000e+05 3.940248000000000440e-15
2.350060000000000000e+05 3.107807999999999874e-15
2.359060000000000000e+05 3.514783999999999962e-15
2.368060000000000000e+05 3.437976000000000233e-15
2.377060000000000000e+05 3.600944000000000557e-15
2.386060000000000000e+05 3.343224000000000384e-15
2.395060000000000000e+05 3.405800000000000240e-15
2.404060000000000000e+05 3.478343999999999709e-15
2.413060000000000000e+05 3.298088000000000276e-15
2.422060000000000000e+05 3.411232000000000049e-15
2.431060000000000000e+05 3.306407999999999985e-15
2.440060000000000000e+05 3.557080000000000600e-15
2.449060000000000000e+05 3.524727999999999951e-15
2.458060000000000000e+05 3.558175999999999701e-15
2.467060000000000000e+05 3.759784000000000590e-15
2.476060000000000000e+05 3.606735999999999843e-15
2.485060000000000000e+05 3.701416000000000033e-15
2.494060000000000000e+05 3.569832000000000299e-15
2.503060000000000000e+05 3.557184000000000019e-15
2.512060000000000000e+05 3.474136000000000016e-15
2.521060000000000000e+05 3.762687999999999976e-15
2.530060000000000000e+05 3.645640000000000603e-15
2.539060000000000000e+05 3.654472000000000034e-15
2.548060000000000000e+05 3.604712000000000582e-15
2.557060000000000000e+05 3.626568000000000439e-15
2.566060000000000000e+05 1.917760000000000223e-15
