# Supplementary material for: Quantitative modeling identifies critical cell mechanics driving bile duct lumen formation
Source: PLoS Comput Biol. 2022 Feb 18;18(2):e1009653. doi: 10.1371/journal.pcbi.1009653 (PMC8856558; doi:10.1371/journal.pcbi.1009653)
Supplement: S1 Data — All figures with simulation data can be generated using the python script delivered for each figure. (ZIP) [file pcbi.1009653.s008.zip › data/Fig8A/p50/t2.txt]

1.009060000000000000e+05 0.000000000000000000e+00
1.018060000000000000e+05 0.000000000000000000e+00
1.027060000000000000e+05 0.000000000000000000e+00
1.036060000000000000e+05 0.000000000000000000e+00
1.045060000000000000e+05 0.000000000000000000e+00
1.054060000000000000e+05 3.264420000000000076e-17
1.063060000000000000e+05 2.045489999999999983e-16
1.072060000000000000e+05 2.185199999999999990e-16
1.081060000000000000e+05 2.484389999999999828e-16
1.090060000000000000e+05 2.723959999999999795e-16
1.099060000000000000e+05 2.592470000000000196e-16
1.108060000000000000e+05 2.996390000000000062e-16
1.117060000000000000e+05 3.117020000000000013e-16
1.126060000000000000e+05 3.404759999999999931e-16
1.135060000000000000e+05 3.512090000000000238e-16
1.144060000000000000e+05 5.181130000000000040e-16
1.153060000000000000e+05 4.480240000000000005e-16
1.162060000000000000e+05 5.109720000000000325e-16
1.171060000000000000e+05 4.992930000000000256e-16
1.180060000000000000e+05 5.364619999999999793e-16
1.189060000000000000e+05 8.970020000000000161e-16
1.198060000000000000e+05 9.059229999999999889e-16
1.207060000000000000e+05 9.692309999999999913e-16
1.216060000000000000e+05 9.164130000000000864e-16
1.225060000000000000e+05 9.751620000000000871e-16
1.234060000000000000e+05 8.843300000000000145e-16
1.243060000000000000e+05 7.717688000000001331e-16
1.252060000000000000e+05 8.058800000000000907e-16
1.261060000000000000e+05 7.826808000000000824e-16
1.270060000000000000e+05 9.179760000000001080e-16
1.279060000000000000e+05 9.554959999999999762e-16
1.288060000000000000e+05 9.913280000000000425e-16
1.297060000000000000e+05 1.018791999999999970e-15
1.306060000000000000e+05 1.477583999999999912e-15
1.315060000000000000e+05 1.515400000000000130e-15
1.324060000000000000e+05 1.621248000000000031e-15
1.333060000000000000e+05 1.642632000000000064e-15
1.342060000000000000e+05 1.878055999999999924e-15
1.351060000000000000e+05 2.013048000000000205e-15
1.360060000000000000e+05 2.047696000000000053e-15
1.369060000000000000e+05 2.163351999999999975e-15
1.378060000000000000e+05 2.296464000000000312e-15
1.387060000000000000e+05 2.310976000000000261e-15
1.396060000000000000e+05 2.352624000000000026e-15
1.405060000000000000e+05 2.403688000000000179e-15
1.414060000000000000e+05 2.582328000000000257e-15
1.423060000000000000e+05 2.576032000000000204e-15
1.432060000000000000e+05 2.801023999999999975e-15
1.441060000000000000e+05 2.826999999999999986e-15
1.450060000000000000e+05 2.858920000000000315e-15
1.459060000000000000e+05 2.979399999999999859e-15
1.468060000000000000e+05 3.050752000000000155e-15
1.477060000000000000e+05 3.078023999999999941e-15
1.486060000000000000e+05 3.163144000000000030e-15
1.495060000000000000e+05 3.235032000000000460e-15
1.504060000000000000e+05 3.094728000000000064e-15
1.513060000000000000e+05 3.120391999999999843e-15
1.522060000000000000e+05 3.112872000000000068e-15
1.531060000000000000e+05 3.215760000000000410e-15
1.540060000000000000e+05 3.249616000000000067e-15
1.549060000000000000e+05 3.226840000000000188e-15
1.558060000000000000e+05 3.258199999999999972e-15
1.567060000000000000e+05 3.403680000000000119e-15
1.576060000000000000e+05 3.400576000000000059e-15
1.585060000000000000e+05 3.447927999999999965e-15
1.594060000000000000e+05 3.466775999999999833e-15
1.603060000000000000e+05 3.534952000000000016e-15
1.612060000000000000e+05 3.659375999999999847e-15
1.621060000000000000e+05 3.759472000000000754e-15
1.630060000000000000e+05 3.802503999999999833e-15
1.639060000000000000e+05 3.777463999999999726e-15
1.648060000000000000e+05 3.760159999999999948e-15
1.657060000000000000e+05 3.812128000000000243e-15
1.666060000000000000e+05 3.800712000000000611e-15
1.675060000000000000e+05 3.822239999999999568e-15
1.684060000000000000e+05 3.999287999999999916e-15
1.693060000000000000e+05 3.961040000000000167e-15
1.702060000000000000e+05 3.956872000000000372e-15
1.711060000000000000e+05 3.937175999999999746e-15
1.720060000000000000e+05 3.931888000000000438e-15
1.729060000000000000e+05 3.943640000000000318e-15
1.738060000000000000e+05 3.982704000000000670e-15
1.747060000000000000e+05 4.089407999999999889e-15
1.756060000000000000e+05 4.106359999999999933e-15
1.765060000000000000e+05 4.136336000000000403e-15
1.774060000000000000e+05 4.080512000000000149e-15
1.783060000000000000e+05 4.083560000000000430e-15
1.792060000000000000e+05 3.979304000000000655e-15
1.801060000000000000e+05 4.145543999999999979e-15
1.810060000000000000e+05 4.119543999999999951e-15
1.819060000000000000e+05 4.279720000000000052e-15
1.828060000000000000e+05 4.211656000000000214e-15
1.837060000000000000e+05 4.216183999999999881e-15
1.846060000000000000e+05 4.217543999999999572e-15
1.855060000000000000e+05 4.240736000000000285e-15
1.864060000000000000e+05 4.255783999999999972e-15
1.873060000000000000e+05 4.153304000000000721e-15
1.882060000000000000e+05 4.287832000000000528e-15
1.891060000000000000e+05 4.305144000000000443e-15
1.900060000000000000e+05 4.425168000000000438e-15
1.909060000000000000e+05 4.271288000000000391e-15
1.918060000000000000e+05 4.373768000000000432e-15
1.927060000000000000e+05 4.318992000000000032e-15
1.936060000000000000e+05 4.446400000000000623e-15
1.945060000000000000e+05 4.281352000000000470e-15
1.954060000000000000e+05 4.330304000000000244e-15
1.963060000000000000e+05 4.404344000000000162e-15
1.972060000000000000e+05 4.402520000000000391e-15
1.981060000000000000e+05 4.350912000000000756e-15
1.990060000000000000e+05 4.325904000000000410e-15
1.999060000000000000e+05 4.446384000000000348e-15
2.008060000000000000e+05 4.330744000000000701e-15
2.017060000000000000e+05 4.446224000000000755e-15
2.026060000000000000e+05 4.401280000000000394e-15
2.035060000000000000e+05 4.441568000000000468e-15
2.044060000000000000e+05 4.453896000000000774e-15
2.053060000000000000e+05 4.554224000000000144e-15
2.062060000000000000e+05 4.541456000000000170e-15
2.071060000000000000e+05 4.489952000000000743e-15
2.080060000000000000e+05 4.492104000000000625e-15
2.089060000000000000e+05 4.614712000000000033e-15
2.098060000000000000e+05 4.648688000000000568e-15
2.107060000000000000e+05 4.563720000000000722e-15
2.116060000000000000e+05 4.538911999999999867e-15
2.125060000000000000e+05 4.688423999999999839e-15
2.134060000000000000e+05 4.590223999999999940e-15
2.143060000000000000e+05 4.543192000000000007e-15
2.152060000000000000e+05 4.590344000000000423e-15
2.161060000000000000e+05 4.590584000000000600e-15
2.170060000000000000e+05 4.600472000000000812e-15
2.179060000000000000e+05 4.645472000000000557e-15
2.188060000000000000e+05 4.567880000000000380e-15
2.197060000000000000e+05 4.766576000000000167e-15
2.206060000000000000e+05 4.678360000000000550e-15
2.215060000000000000e+05 4.630128000000000519e-15
2.224060000000000000e+05 4.738815999999999890e-15
2.233060000000000000e+05 4.750384000000000554e-15
2.242060000000000000e+05 4.675224000000000335e-15
2.251060000000000000e+05 4.620439999999999798e-15
2.260060000000000000e+05 4.611312000000000017e-15
2.269060000000000000e+05 4.726080000000000466e-15
2.278060000000000000e+05 4.824008000000000427e-15
2.287060000000000000e+05 4.776136000000000268e-15
2.296060000000000000e+05 4.706560000000000495e-15
2.305060000000000000e+05 4.789255999999999976e-15
2.314060000000000000e+05 4.958272000000000433e-15
2.323060000000000000e+05 5.008592000000000036e-15
2.332060000000000000e+05 4.951048000000000219e-15
2.341060000000000000e+05 5.124111999999999988e-15
2.350060000000000000e+05 5.022784000000000800e-15
2.359060000000000000e+05 5.267152000000000829e-15
2.368060000000000000e+05 5.030112000000000433e-15
2.377060000000000000e+05 4.953823999999999774e-15
2.386060000000000000e+05 5.153040000000000603e-15
2.395060000000000000e+05 5.199295999999999831e-15
2.404060000000000000e+05 5.157256000000000434e-15
2.413060000000000000e+05 5.203607999999999732e-15
2.422060000000000000e+05 5.014160000000000208e-15
2.431060000000000000e+05 5.233776000000000344e-15
2.440060000000000000e+05 5.099063999999999744e-15
2.449060000000000000e+05 5.020592000000000231e-15
2.458060000000000000e+05 5.084032000000000331e-15
2.467060000000000000e+05 5.090040000000000171e-15
2.476060000000000000e+05 5.118560000000000090e-15
2.485060000000000000e+05 5.248024000000000492e-15
2.494060000000000000e+05 5.299456000000000259e-15
2.503060000000000000e+05 5.204512000000000269e-15
2.512060000000000000e+05 5.181352000000000106e-15
2.521060000000000000e+05 5.095216000000000711e-15
2.530060000000000000e+05 5.099096000000000293e-15
2.539060000000000000e+05 5.011576000000000007e-15
2.548060000000000000e+05 4.925736000000000174e-15
2.557060000000000000e+05 5.096984000000000309e-15
2.566060000000000000e+05 4.971488000000000212e-15
2.575060000000000000e+05 4.827616000000000071e-15
2.584060000000000000e+05 4.963976000000000575e-15
2.593060000000000000e+05 4.805800000000000112e-15
2.602060000000000000e+05 4.886096000000000185e-15
2.611060000000000000e+05 4.942552000000000249e-15
2.620060000000000000e+05 5.098200000000000683e-15
2.629060000000000000e+05 5.223312000000000496e-15
2.638060000000000000e+05 5.396248000000000433e-15
2.647060000000000000e+05 5.413304000000000685e-15
2.656060000000000000e+05 5.383359999999999976e-15
2.665060000000000000e+05 5.409263999999999933e-15
2.674060000000000000e+05 5.329840000000000636e-15
2.683060000000000000e+05 5.393192000000000014e-15
2.692060000000000000e+05 5.392808000000000519e-15
2.701060000000000000e+05 5.495568000000000635e-15
2.710060000000000000e+05 5.568103999999999966e-15
2.719060000000000000e+05 5.445968000000000775e-15
2.728060000000000000e+05 5.471480000000000311e-15
2.737060000000000000e+05 5.477296000000000010e-15
2.746060000000000000e+05 5.561416000000000280e-15
2.755060000000000000e+05 5.762920000000000172e-15
2.764060000000000000e+05 5.720639999999999808e-15
2.773060000000000000e+05 5.755200000000000117e-15
2.782060000000000000e+05 5.671896000000000450e-15
2.791060000000000000e+05 5.641824000000000698e-15
2.800060000000000000e+05 5.791479999999999989e-15
2.809060000000000000e+05 5.707408000000000543e-15
2.818060000000000000e+05 5.592640000000000095e-15
2.827060000000000000e+05 5.744872000000000238e-15
2.836060000000000000e+05 5.697399999999999848e-15
2.845060000000000000e+05 5.697480000000000434e-15
2.854060000000000000e+05 5.603920000000000546e-15
2.863060000000000000e+05 5.635128000000000086e-15
2.872060000000000000e+05 5.778080000000000205e-15
2.881060000000000000e+05 5.709056000000000447e-15
2.890060000000000000e+05 5.771048000000000922e-15
2.899060000000000000e+05 5.617400000000000126e-15
2.908060000000000000e+05 5.829384000000000141e-15
2.917060000000000000e+05 5.643111999999999941e-15
2.926060000000000000e+05 5.605304000000000649e-15
2.935060000000000000e+05 5.797184000000000130e-15
2.944060000000000000e+05 5.614127999999999942e-15
2.953060000000000000e+05 5.739488000000000070e-15
2.962060000000000000e+05 5.723896000000000506e-15
2.971060000000000000e+05 5.691088000000000309e-15
2.980060000000000000e+05 5.697896000000000478e-15
2.989060000000000000e+05 5.783904000000000830e-15
2.998060000000000000e+05 5.712664000000000879e-15
