# Supplementary material for: Quantitative modeling identifies critical cell mechanics driving bile duct lumen formation
Source: PLoS Comput Biol. 2022 Feb 18;18(2):e1009653. doi: 10.1371/journal.pcbi.1009653 (PMC8856558; doi:10.1371/journal.pcbi.1009653)
Supplement: S1 Data — All figures with simulation data can be generated using the python script delivered for each figure. (ZIP) [file pcbi.1009653.s008.zip › data/Fig8A/p50/t3.txt]

1.009060000000000000e+05 0.000000000000000000e+00
1.018060000000000000e+05 0.000000000000000000e+00
1.027060000000000000e+05 0.000000000000000000e+00
1.036060000000000000e+05 0.000000000000000000e+00
1.045060000000000000e+05 0.000000000000000000e+00
1.054060000000000000e+05 1.497550000000000047e-16
1.063060000000000000e+05 2.289779999999999906e-16
1.072060000000000000e+05 2.477159999999999906e-16
1.081060000000000000e+05 2.794449999999999979e-16
1.090060000000000000e+05 3.006659999999999931e-16
1.099060000000000000e+05 3.037700000000000037e-16
1.108060000000000000e+05 3.288250000000000233e-16
1.117060000000000000e+05 3.461249999999999790e-16
1.126060000000000000e+05 3.428039999999999888e-16
1.135060000000000000e+05 3.290340000000000135e-16
1.144060000000000000e+05 3.635410000000000041e-16
1.153060000000000000e+05 4.191709999999999831e-16
1.162060000000000000e+05 3.761629999999999851e-16
1.171060000000000000e+05 7.349260000000000228e-16
1.180060000000000000e+05 6.151200000000000241e-16
1.189060000000000000e+05 7.402380000000000389e-16
1.198060000000000000e+05 7.740759999999999785e-16
1.207060000000000000e+05 7.950399999999999973e-16
1.216060000000000000e+05 7.660769999999999643e-16
1.225060000000000000e+05 8.602749999999999618e-16
1.234060000000000000e+05 8.731410000000000411e-16
1.243060000000000000e+05 7.761680000000001119e-16
1.252060000000000000e+05 8.946240000000001971e-16
1.261060000000000000e+05 9.556079999999999275e-16
1.270060000000000000e+05 1.043063999999999903e-15
1.279060000000000000e+05 1.038791999999999900e-15
1.288060000000000000e+05 1.323600000000000051e-15
1.297060000000000000e+05 1.159807999999999972e-15
1.306060000000000000e+05 1.310464000000000068e-15
1.315060000000000000e+05 1.348423999999999998e-15
1.324060000000000000e+05 1.419040000000000079e-15
1.333060000000000000e+05 1.516096000000000053e-15
1.342060000000000000e+05 1.515184000000000168e-15
1.351060000000000000e+05 1.669343999999999896e-15
1.360060000000000000e+05 1.633952000000000089e-15
1.369060000000000000e+05 1.836351999999999986e-15
1.378060000000000000e+05 1.971831999999999971e-15
1.387060000000000000e+05 2.065551999999999845e-15
1.396060000000000000e+05 2.207728000000000047e-15
1.405060000000000000e+05 2.306096000000000071e-15
1.414060000000000000e+05 2.313943999999999957e-15
1.423060000000000000e+05 2.581800000000000261e-15
1.432060000000000000e+05 2.617624000000000190e-15
1.441060000000000000e+05 2.638280000000000343e-15
1.450060000000000000e+05 2.662095999999999939e-15
1.459060000000000000e+05 2.611039999999999924e-15
1.468060000000000000e+05 2.742216000000000145e-15
1.477060000000000000e+05 2.642832000000000027e-15
1.486060000000000000e+05 2.724992000000000163e-15
1.495060000000000000e+05 2.900968000000000244e-15
1.504060000000000000e+05 2.679176000000000209e-15
1.513060000000000000e+05 2.882255999999999951e-15
1.522060000000000000e+05 2.964360000000000309e-15
1.531060000000000000e+05 3.001959999999999973e-15
1.540060000000000000e+05 3.005984000000000056e-15
1.549060000000000000e+05 2.982072000000000388e-15
1.558060000000000000e+05 2.923375999999999720e-15
1.567060000000000000e+05 2.992432000000000028e-15
1.576060000000000000e+05 3.003976000000000280e-15
1.585060000000000000e+05 3.038344000000000053e-15
1.594060000000000000e+05 3.113736000000000313e-15
1.603060000000000000e+05 3.143248000000000308e-15
1.612060000000000000e+05 3.197544000000000352e-15
1.621060000000000000e+05 3.144632000000000411e-15
1.630060000000000000e+05 3.104464000000000031e-15
1.639060000000000000e+05 3.228888000000000256e-15
1.648060000000000000e+05 3.172008000000000404e-15
1.657060000000000000e+05 3.246919999999999915e-15
1.666060000000000000e+05 3.245008000000000210e-15
1.675060000000000000e+05 3.227288000000000388e-15
1.684060000000000000e+05 3.319208000000000114e-15
1.693060000000000000e+05 3.410239999999999973e-15
1.702060000000000000e+05 3.424080000000000214e-15
1.711060000000000000e+05 3.502760000000000143e-15
1.720060000000000000e+05 3.402408000000000362e-15
1.729060000000000000e+05 3.573552000000000289e-15
1.738060000000000000e+05 3.637831999999999826e-15
1.747060000000000000e+05 3.753911999999999930e-15
1.756060000000000000e+05 3.669743999999999624e-15
1.765060000000000000e+05 3.678832000000000295e-15
1.774060000000000000e+05 3.622504000000000063e-15
1.783060000000000000e+05 3.702856000000000309e-15
1.792060000000000000e+05 3.763559999999999963e-15
1.801060000000000000e+05 3.685584000000000291e-15
1.810060000000000000e+05 3.839360000000000130e-15
1.819060000000000000e+05 3.675895999999999571e-15
1.828060000000000000e+05 3.816808000000000153e-15
1.837060000000000000e+05 3.656264000000000044e-15
1.846060000000000000e+05 3.770568000000000412e-15
1.855060000000000000e+05 3.855367999999999739e-15
1.864060000000000000e+05 3.759095999999999818e-15
1.873060000000000000e+05 3.918064000000000472e-15
1.882060000000000000e+05 3.812760000000000053e-15
1.891060000000000000e+05 3.835096000000000264e-15
1.900060000000000000e+05 3.948784000000000308e-15
1.909060000000000000e+05 3.988000000000000116e-15
1.918060000000000000e+05 4.019111999999999585e-15
1.927060000000000000e+05 4.026232000000000379e-15
1.936060000000000000e+05 4.053063999999999707e-15
1.945060000000000000e+05 4.080807999999999710e-15
1.954060000000000000e+05 3.947952000000000219e-15
1.963060000000000000e+05 4.062056000000000308e-15
1.972060000000000000e+05 4.009776000000000176e-15
1.981060000000000000e+05 4.172472000000000168e-15
1.990060000000000000e+05 4.156248000000000005e-15
1.999060000000000000e+05 4.093256000000000499e-15
2.008060000000000000e+05 4.024152000000000156e-15
2.017060000000000000e+05 4.164520000000000073e-15
2.026060000000000000e+05 4.120864000000000533e-15
2.035060000000000000e+05 4.128303999999999723e-15
2.044060000000000000e+05 4.121968000000000560e-15
2.053060000000000000e+05 4.424368000000000899e-15
2.062060000000000000e+05 4.279328000000000419e-15
2.071060000000000000e+05 4.316672000000000420e-15
2.080060000000000000e+05 4.497200000000000580e-15
2.089060000000000000e+05 4.600960000000000515e-15
2.098060000000000000e+05 4.605520000000000731e-15
2.107060000000000000e+05 4.542688000000000818e-15
2.116060000000000000e+05 4.617304000000000372e-15
2.125060000000000000e+05 4.628424000000000442e-15
2.134060000000000000e+05 4.428504000000000933e-15
2.143060000000000000e+05 4.628144000000000367e-15
2.152060000000000000e+05 4.684760000000000023e-15
2.161060000000000000e+05 4.629064000000000390e-15
2.170060000000000000e+05 4.727647999999999784e-15
2.179060000000000000e+05 4.521135999999999871e-15
2.188060000000000000e+05 4.629088000000000013e-15
2.197060000000000000e+05 4.670280000000000624e-15
2.206060000000000000e+05 4.629096000000000150e-15
2.215060000000000000e+05 4.723640000000000371e-15
2.224060000000000000e+05 4.811624000000000737e-15
2.233060000000000000e+05 4.777288000000000331e-15
2.242060000000000000e+05 4.739000000000000683e-15
2.251060000000000000e+05 4.876343999999999943e-15
2.260060000000000000e+05 4.770480000000000162e-15
2.269060000000000000e+05 4.790336000000000380e-15
2.278060000000000000e+05 4.779656000000000767e-15
2.287060000000000000e+05 4.897824000000000442e-15
2.296060000000000000e+05 4.823655999999999904e-15
2.305060000000000000e+05 4.885360000000000167e-15
2.314060000000000000e+05 4.920487999999999975e-15
2.323060000000000000e+05 4.898928000000000469e-15
2.332060000000000000e+05 4.733456000000000134e-15
2.341060000000000000e+05 4.749536000000000190e-15
2.350060000000000000e+05 4.947208000000000536e-15
2.359060000000000000e+05 4.943744000000000210e-15
2.368060000000000000e+05 5.011000000000000370e-15
2.377060000000000000e+05 4.977896000000000612e-15
2.386060000000000000e+05 4.816056000000000333e-15
2.395060000000000000e+05 4.955439999999999917e-15
2.404060000000000000e+05 4.794592000000000897e-15
2.413060000000000000e+05 4.984040000000000421e-15
2.422060000000000000e+05 5.085880000000000514e-15
2.431060000000000000e+05 4.948072000000000386e-15
2.440060000000000000e+05 4.959392000000000735e-15
2.449060000000000000e+05 4.924799999999999877e-15
2.458060000000000000e+05 4.973728000000000817e-15
2.467060000000000000e+05 5.076832000000000529e-15
2.476060000000000000e+05 4.996919999999999952e-15
2.485060000000000000e+05 5.112272000000000174e-15
2.494060000000000000e+05 5.206896000000000191e-15
2.503060000000000000e+05 5.214624000000000383e-15
2.512060000000000000e+05 5.137168000000000175e-15
2.521060000000000000e+05 5.234328000000000358e-15
2.530060000000000000e+05 5.296896000000000470e-15
2.539060000000000000e+05 5.087951999999999811e-15
2.548060000000000000e+05 5.190648000000000405e-15
2.557060000000000000e+05 5.282640000000000185e-15
2.566060000000000000e+05 5.253536000000000491e-15
2.575060000000000000e+05 5.334335999999999753e-15
2.584060000000000000e+05 5.243583999999999970e-15
2.593060000000000000e+05 5.282000000000000238e-15
2.602060000000000000e+05 5.231152000000000244e-15
2.611060000000000000e+05 5.207624000000000072e-15
2.620060000000000000e+05 5.199360000000000930e-15
2.629060000000000000e+05 5.371776000000000614e-15
2.638060000000000000e+05 5.133968000000000439e-15
2.647060000000000000e+05 5.171047999999999850e-15
2.656060000000000000e+05 5.094448000000000932e-15
2.665060000000000000e+05 5.229576000000000788e-15
2.674060000000000000e+05 5.208336000000000467e-15
2.683060000000000000e+05 5.284168000000000394e-15
2.692060000000000000e+05 5.013944000000000443e-15
2.701060000000000000e+05 5.331944000000000483e-15
2.710060000000000000e+05 5.454511999999999993e-15
2.719060000000000000e+05 5.569024000000000777e-15
2.728060000000000000e+05 5.641440000000000414e-15
2.737060000000000000e+05 5.356383999999999752e-15
2.746060000000000000e+05 5.752080000000000177e-15
2.755060000000000000e+05 5.576344000000000273e-15
2.764060000000000000e+05 5.593360000000000627e-15
2.773060000000000000e+05 5.870856000000000827e-15
2.782060000000000000e+05 5.935248000000000711e-15
2.791060000000000000e+05 5.876823999999999981e-15
2.800060000000000000e+05 5.821104000000000724e-15
2.809060000000000000e+05 5.771112000000000444e-15
2.818060000000000000e+05 5.999439999999999526e-15
2.827060000000000000e+05 5.731336000000000485e-15
2.836060000000000000e+05 5.816688000000000615e-15
2.845060000000000000e+05 5.992552000000000350e-15
2.854060000000000000e+05 6.303528000000001244e-15
2.863060000000000000e+05 6.573527999999999715e-15
2.872060000000000000e+05 6.838200000000000557e-15
2.881060000000000000e+05 6.870824000000000750e-15
2.890060000000000000e+05 6.740024000000000281e-15
2.899060000000000000e+05 6.954544000000000462e-15
2.908060000000000000e+05 7.036856000000000447e-15
2.917060000000000000e+05 7.145888000000000204e-15
2.926060000000000000e+05 7.147024000000000781e-15
2.935060000000000000e+05 6.992232000000000848e-15
2.944060000000000000e+05 7.133232000000000576e-15
2.953060000000000000e+05 7.060256000000000788e-15
2.962060000000000000e+05 7.076528000000000197e-15
2.971060000000000000e+05 7.135440000000000631e-15
2.980060000000000000e+05 7.165664000000000626e-15
2.989060000000000000e+05 6.926432000000000450e-15
2.998060000000000000e+05 6.980591999999999736e-15
