# Supplementary material for: Quantitative modeling identifies critical cell mechanics driving bile duct lumen formation
Source: PLoS Comput Biol. 2022 Feb 18;18(2):e1009653. doi: 10.1371/journal.pcbi.1009653 (PMC8856558; doi:10.1371/journal.pcbi.1009653)
Supplement: S1 Data — All figures with simulation data can be generated using the python script delivered for each figure. (ZIP) [file pcbi.1009653.s008.zip › data/Fig8A/p50/t4.txt]

1.009060000000000000e+05 0.000000000000000000e+00
1.018060000000000000e+05 0.000000000000000000e+00
1.027060000000000000e+05 0.000000000000000000e+00
1.036060000000000000e+05 0.000000000000000000e+00
1.045060000000000000e+05 0.000000000000000000e+00
1.054060000000000000e+05 0.000000000000000000e+00
1.063060000000000000e+05 1.322969999999999979e-16
1.072060000000000000e+05 2.051480000000000057e-16
1.081060000000000000e+05 2.316660000000000059e-16
1.090060000000000000e+05 2.315860000000000125e-16
1.099060000000000000e+05 2.352509999999999941e-16
1.108060000000000000e+05 2.837980000000000117e-16
1.117060000000000000e+05 2.625929999999999955e-16
1.126060000000000000e+05 2.467120000000000043e-16
1.135060000000000000e+05 2.961110000000000108e-16
1.144060000000000000e+05 3.342349999999999968e-16
1.153060000000000000e+05 3.641749999999999962e-16
1.162060000000000000e+05 4.355860000000000240e-16
1.171060000000000000e+05 4.341199999999999919e-16
1.180060000000000000e+05 5.500569999999999567e-16
1.189060000000000000e+05 7.023030000000000447e-16
1.198060000000000000e+05 7.312870000000000439e-16
1.207060000000000000e+05 7.793009999999999796e-16
1.216060000000000000e+05 8.527309999999999718e-16
1.225060000000000000e+05 9.077589999999999659e-16
1.234060000000000000e+05 9.823830000000000520e-16
1.243060000000000000e+05 8.246399999999999261e-16
1.252060000000000000e+05 7.221807999999999868e-16
1.261060000000000000e+05 8.888960000000000378e-16
1.270060000000000000e+05 9.694719999999999887e-16
1.279060000000000000e+05 8.897680000000000252e-16
1.288060000000000000e+05 8.132080000000000196e-16
1.297060000000000000e+05 8.659520000000001328e-16
1.306060000000000000e+05 9.637040000000001285e-16
1.315060000000000000e+05 1.465679999999999985e-15
1.324060000000000000e+05 1.561928000000000085e-15
1.333060000000000000e+05 1.688256000000000074e-15
1.342060000000000000e+05 1.747368000000000195e-15
1.351060000000000000e+05 1.960439999999999962e-15
1.360060000000000000e+05 2.049479999999999926e-15
1.369060000000000000e+05 2.132952000000000112e-15
1.378060000000000000e+05 2.219184000000000366e-15
1.387060000000000000e+05 2.350768000000000100e-15
1.396060000000000000e+05 2.423815999999999941e-15
1.405060000000000000e+05 2.646952000000000181e-15
1.414060000000000000e+05 2.436904000000000283e-15
1.423060000000000000e+05 2.707760000000000044e-15
1.432060000000000000e+05 2.860680000000000170e-15
1.441060000000000000e+05 2.812448000000000139e-15
1.450060000000000000e+05 2.950672000000000312e-15
1.459060000000000000e+05 3.192984000000000136e-15
1.468060000000000000e+05 3.249792000000000329e-15
1.477060000000000000e+05 3.293832000000000547e-15
1.486060000000000000e+05 3.460184000000000218e-15
1.495060000000000000e+05 3.460736000000000232e-15
1.504060000000000000e+05 3.644064000000000358e-15
1.513060000000000000e+05 3.596408000000000753e-15
1.522060000000000000e+05 3.609184000000000076e-15
1.531060000000000000e+05 3.750455999999999741e-15
1.540060000000000000e+05 3.684104000000000118e-15
1.549060000000000000e+05 3.865168000000000016e-15
1.558060000000000000e+05 4.098223999999999834e-15
1.567060000000000000e+05 4.159296000000000287e-15
1.576060000000000000e+05 4.132960000000000010e-15
1.585060000000000000e+05 4.129360000000000504e-15
1.594060000000000000e+05 4.295591999999999691e-15
1.603060000000000000e+05 4.306712000000000550e-15
1.612060000000000000e+05 4.275119999999999938e-15
1.621060000000000000e+05 4.387560000000000637e-15
1.630060000000000000e+05 4.381408000000000690e-15
1.639060000000000000e+05 4.523600000000000378e-15
1.648060000000000000e+05 4.553184000000000427e-15
1.657060000000000000e+05 4.599296000000000337e-15
1.666060000000000000e+05 4.574376000000000713e-15
1.675060000000000000e+05 4.664535999999999795e-15
1.684060000000000000e+05 4.694712000000000544e-15
1.693060000000000000e+05 4.894104000000000452e-15
1.702060000000000000e+05 4.856336000000000269e-15
1.711060000000000000e+05 4.768232000000000209e-15
1.720060000000000000e+05 4.898960000000000230e-15
1.729060000000000000e+05 5.025864000000000053e-15
1.738060000000000000e+05 4.981280000000000353e-15
1.747060000000000000e+05 5.007272000000000243e-15
1.756060000000000000e+05 5.137887999999999919e-15
1.765060000000000000e+05 5.165968000000000170e-15
1.774060000000000000e+05 5.330224000000000131e-15
1.783060000000000000e+05 5.342736000000000442e-15
1.792060000000000000e+05 5.316040000000000294e-15
1.801060000000000000e+05 5.283656000000000279e-15
1.810060000000000000e+05 5.353576000000000437e-15
1.819060000000000000e+05 5.556232000000000391e-15
1.828060000000000000e+05 5.474296000000000552e-15
1.837060000000000000e+05 5.568927999999999918e-15
1.846060000000000000e+05 5.548048000000000257e-15
1.855060000000000000e+05 5.566119999999999814e-15
1.864060000000000000e+05 5.799032000000001102e-15
1.873060000000000000e+05 5.637944000000000328e-15
1.882060000000000000e+05 5.650480000000000261e-15
1.891060000000000000e+05 5.642200000000000056e-15
1.900060000000000000e+05 5.653040000000000051e-15
1.909060000000000000e+05 5.696439999999999928e-15
1.918060000000000000e+05 5.533256000000000233e-15
1.927060000000000000e+05 5.801960000000000112e-15
1.936060000000000000e+05 5.643328000000000495e-15
1.945060000000000000e+05 5.582048000000000415e-15
1.954060000000000000e+05 5.701408000000000051e-15
1.963060000000000000e+05 5.811159999999999551e-15
1.972060000000000000e+05 5.720840000000000087e-15
1.981060000000000000e+05 5.938472000000000860e-15
1.990060000000000000e+05 5.929400000000000463e-15
1.999060000000000000e+05 6.015696000000000238e-15
2.008060000000000000e+05 6.134512000000000787e-15
2.017060000000000000e+05 6.080784000000001031e-15
2.026060000000000000e+05 6.310551999999999601e-15
2.035060000000000000e+05 6.374599999999999887e-15
2.044060000000000000e+05 6.499368000000000892e-15
2.053060000000000000e+05 6.623191999999999885e-15
2.062060000000000000e+05 6.600672000000000458e-15
2.071060000000000000e+05 6.547863999999999935e-15
2.080060000000000000e+05 6.661800000000001083e-15
2.089060000000000000e+05 6.915463999999999835e-15
2.098060000000000000e+05 6.934136000000001018e-15
2.107060000000000000e+05 6.991840000000000427e-15
2.116060000000000000e+05 7.025143999999999676e-15
2.125060000000000000e+05 7.126015999999999711e-15
2.134060000000000000e+05 7.091456000000000190e-15
2.143060000000000000e+05 7.040640000000000747e-15
2.152060000000000000e+05 7.117255999999999150e-15
2.161060000000000000e+05 7.253327999999999441e-15
2.170060000000000000e+05 7.044496000000000705e-15
2.179060000000000000e+05 7.118256000000000547e-15
2.188060000000000000e+05 7.540071999999999905e-15
2.197060000000000000e+05 7.432048000000000105e-15
2.206060000000000000e+05 7.318680000000000035e-15
2.215060000000000000e+05 7.346575999999999492e-15
2.224060000000000000e+05 7.678680000000001151e-15
2.233060000000000000e+05 7.554904000000000617e-15
2.242060000000000000e+05 7.619792000000001130e-15
2.251060000000000000e+05 7.709160000000000810e-15
2.260060000000000000e+05 7.777232000000000785e-15
2.269060000000000000e+05 7.777944000000000391e-15
2.278060000000000000e+05 7.843959999999999766e-15
2.287060000000000000e+05 7.691984000000000864e-15
2.296060000000000000e+05 7.581344000000000313e-15
2.305060000000000000e+05 7.577904000000001188e-15
2.314060000000000000e+05 7.638312000000000492e-15
2.323060000000000000e+05 7.884784000000000368e-15
2.332060000000000000e+05 7.853352000000000137e-15
2.341060000000000000e+05 7.725815999999999715e-15
2.350060000000000000e+05 8.364240000000000403e-15
2.359060000000000000e+05 8.035440000000000267e-15
2.368060000000000000e+05 7.925440000000001240e-15
2.377060000000000000e+05 7.970384000000000024e-15
2.386060000000000000e+05 8.237520000000001373e-15
2.395060000000000000e+05 8.027280000000000544e-15
2.404060000000000000e+05 8.019040000000001026e-15
2.413060000000000000e+05 7.903176000000000688e-15
2.422060000000000000e+05 8.129759999999999796e-15
2.431060000000000000e+05 8.307920000000000308e-15
2.440060000000000000e+05 8.345040000000000407e-15
2.449060000000000000e+05 8.541200000000000817e-15
2.458060000000000000e+05 8.733520000000001544e-15
2.467060000000000000e+05 8.402160000000000041e-15
2.476060000000000000e+05 8.496240000000000181e-15
2.485060000000000000e+05 8.809760000000001379e-15
2.494060000000000000e+05 8.976560000000000855e-15
2.503060000000000000e+05 9.026400000000000103e-15
2.512060000000000000e+05 8.894480000000001698e-15
2.521060000000000000e+05 8.956800000000000707e-15
2.530060000000000000e+05 9.044640000000000967e-15
2.539060000000000000e+05 8.850880000000000753e-15
2.548060000000000000e+05 9.152640000000000356e-15
2.557060000000000000e+05 8.973440000000000915e-15
2.566060000000000000e+05 9.045920000000000862e-15
2.575060000000000000e+05 8.976880000000000040e-15
2.584060000000000000e+05 8.997280000000000135e-15
2.593060000000000000e+05 8.736159999999999552e-15
2.602060000000000000e+05 9.065680000000001009e-15
2.611060000000000000e+05 9.429679999999999824e-15
2.620060000000000000e+05 9.557920000000001293e-15
2.629060000000000000e+05 9.560640000000000674e-15
2.638060000000000000e+05 9.601680000000000253e-15
2.647060000000000000e+05 9.522559999999999866e-15
2.656060000000000000e+05 9.596000000000000523e-15
2.665060000000000000e+05 9.127440000000001445e-15
2.674060000000000000e+05 9.551759999999999631e-15
2.683060000000000000e+05 9.652400000000000414e-15
2.692060000000000000e+05 9.578720000000000369e-15
2.701060000000000000e+05 9.762800000000001577e-15
2.710060000000000000e+05 9.571920000000000337e-15
2.719060000000000000e+05 9.779920000000000561e-15
2.728060000000000000e+05 9.646800000000000481e-15
2.737060000000000000e+05 9.774480000000000221e-15
2.746060000000000000e+05 1.009840000000000017e-14
2.755060000000000000e+05 9.854080000000000962e-15
2.764060000000000000e+05 1.001872000000000121e-14
2.773060000000000000e+05 9.834960000000000762e-15
2.782060000000000000e+05 1.012912000000000079e-14
2.791060000000000000e+05 9.736160000000001602e-15
2.800060000000000000e+05 9.643120000000000390e-15
2.809060000000000000e+05 9.691120000000001170e-15
2.818060000000000000e+05 9.471279999999999554e-15
2.827060000000000000e+05 9.595600000000001542e-15
2.836060000000000000e+05 9.466480000000000738e-15
2.845060000000000000e+05 9.741600000000000365e-15
2.854060000000000000e+05 9.666480000000000832e-15
2.863060000000000000e+05 9.540960000000000323e-15
2.872060000000000000e+05 9.905040000000000512e-15
2.881060000000000000e+05 1.021704000000000085e-14
2.890060000000000000e+05 1.070136000000000080e-14
2.899060000000000000e+05 1.087207999999999975e-14
2.908060000000000000e+05 1.067080000000000134e-14
2.917060000000000000e+05 1.080224000000000097e-14
2.926060000000000000e+05 1.079344000000000130e-14
2.935060000000000000e+05 1.085952000000000177e-14
2.944060000000000000e+05 1.088024000000000105e-14
2.953060000000000000e+05 1.085568000000000051e-14
2.962060000000000000e+05 1.090047999999999998e-14
2.971060000000000000e+05 1.090632000000000088e-14
2.980060000000000000e+05 1.107992000000000039e-14
2.989060000000000000e+05 1.094224000000000088e-14
2.998060000000000000e+05 1.142648000000000103e-14
