# Supplementary material for: Quantitative modeling identifies critical cell mechanics driving bile duct lumen formation
Source: PLoS Comput Biol. 2022 Feb 18;18(2):e1009653. doi: 10.1371/journal.pcbi.1009653 (PMC8856558; doi:10.1371/journal.pcbi.1009653)
Supplement: S1 Data — All figures with simulation data can be generated using the python script delivered for each figure. (ZIP) [file pcbi.1009653.s008.zip › data/Fig8A/p50/t5.txt]

1.009060000000000000e+05 0.000000000000000000e+00
1.018060000000000000e+05 0.000000000000000000e+00
1.027060000000000000e+05 0.000000000000000000e+00
1.036060000000000000e+05 0.000000000000000000e+00
1.045060000000000000e+05 1.333030000000000063e-17
1.054060000000000000e+05 1.468019999999999989e-16
1.063060000000000000e+05 2.368489999999999759e-16
1.072060000000000000e+05 2.573309999999999999e-16
1.081060000000000000e+05 2.605109999999999845e-16
1.090060000000000000e+05 3.024610000000000055e-16
1.099060000000000000e+05 3.265570000000000227e-16
1.108060000000000000e+05 3.559779999999999835e-16
1.117060000000000000e+05 3.820939999999999823e-16
1.126060000000000000e+05 3.304189999999999857e-16
1.135060000000000000e+05 4.275999999999999865e-16
1.144060000000000000e+05 4.470900000000000330e-16
1.153060000000000000e+05 5.065910000000000310e-16
1.162060000000000000e+05 5.174629999999999836e-16
1.171060000000000000e+05 6.312020000000000160e-16
1.180060000000000000e+05 9.333189999999999315e-16
1.189060000000000000e+05 9.728970000000000394e-16
1.198060000000000000e+05 9.216519999999999335e-16
1.207060000000000000e+05 1.039849999999999927e-15
1.216060000000000000e+05 9.640870000000000008e-16
1.225060000000000000e+05 9.912850000000000929e-16
1.234060000000000000e+05 1.205300000000000081e-15
1.243060000000000000e+05 9.491840000000000424e-16
1.252060000000000000e+05 1.122048000000000123e-15
1.261060000000000000e+05 1.244368000000000107e-15
1.270060000000000000e+05 1.244560000000000052e-15
1.279060000000000000e+05 1.145112000000000019e-15
1.288060000000000000e+05 1.216455999999999980e-15
1.297060000000000000e+05 1.397144000000000127e-15
1.306060000000000000e+05 1.430648000000000050e-15
1.315060000000000000e+05 1.953144000000000090e-15
1.324060000000000000e+05 2.141040000000000175e-15
1.333060000000000000e+05 2.225248000000000379e-15
1.342060000000000000e+05 2.458008000000000241e-15
1.351060000000000000e+05 2.518056000000000068e-15
1.360060000000000000e+05 2.696304000000000120e-15
1.369060000000000000e+05 2.875503999999999955e-15
1.378060000000000000e+05 2.775440000000000386e-15
1.387060000000000000e+05 2.924512000000000297e-15
1.396060000000000000e+05 2.961055999999999969e-15
1.405060000000000000e+05 3.212864000000000372e-15
1.414060000000000000e+05 3.029359999999999984e-15
1.423060000000000000e+05 3.106912000000000263e-15
1.432060000000000000e+05 3.184743999999999829e-15
1.441060000000000000e+05 3.243992000000000116e-15
1.450060000000000000e+05 3.327392000000000249e-15
1.459060000000000000e+05 3.452768000000000257e-15
1.468060000000000000e+05 3.398888000000000257e-15
1.477060000000000000e+05 3.597032000000000426e-15
1.486060000000000000e+05 3.674240000000000319e-15
1.495060000000000000e+05 3.543024000000000200e-15
1.504060000000000000e+05 3.553648000000000035e-15
1.513060000000000000e+05 3.637624000000000198e-15
1.522060000000000000e+05 3.616368000000000391e-15
1.531060000000000000e+05 3.784728000000000626e-15
1.540060000000000000e+05 3.778527999999999855e-15
1.549060000000000000e+05 3.888656000000000291e-15
1.558060000000000000e+05 3.898632000000000435e-15
1.567060000000000000e+05 3.942536000000000291e-15
1.576060000000000000e+05 4.137304000000000461e-15
1.585060000000000000e+05 4.230928000000000659e-15
1.594060000000000000e+05 4.231416000000000362e-15
1.603060000000000000e+05 4.217888000000000746e-15
1.612060000000000000e+05 4.249400000000000774e-15
1.621060000000000000e+05 4.336984000000000582e-15
1.630060000000000000e+05 4.327216000000000065e-15
1.639060000000000000e+05 4.388744000000000460e-15
1.648060000000000000e+05 4.535672000000000232e-15
1.657060000000000000e+05 4.495744000000000030e-15
1.666060000000000000e+05 4.566240000000000614e-15
1.675060000000000000e+05 4.564144000000000116e-15
1.684060000000000000e+05 4.527616000000000718e-15
1.693060000000000000e+05 4.598824000000000908e-15
1.702060000000000000e+05 4.571496000000000161e-15
1.711060000000000000e+05 4.677624000000000532e-15
1.720060000000000000e+05 4.677288000000000283e-15
1.729060000000000000e+05 4.762048000000000501e-15
1.738060000000000000e+05 4.620312000000000755e-15
1.747060000000000000e+05 4.597312000000000184e-15
1.756060000000000000e+05 4.597880000000000473e-15
1.765060000000000000e+05 4.709176000000000458e-15
1.774060000000000000e+05 4.571383999999999815e-15
1.783060000000000000e+05 4.778992000000000407e-15
1.792060000000000000e+05 4.708280000000000058e-15
1.801060000000000000e+05 4.773936000000000350e-15
1.810060000000000000e+05 4.769608000000000174e-15
1.819060000000000000e+05 4.784648000000000513e-15
1.828060000000000000e+05 4.625784000000000068e-15
1.837060000000000000e+05 4.730320000000000708e-15
1.846060000000000000e+05 4.742024000000000553e-15
1.855060000000000000e+05 4.959128000000000934e-15
1.864060000000000000e+05 4.775272000000000418e-15
1.873060000000000000e+05 4.856720000000000553e-15
1.882060000000000000e+05 4.833696000000000359e-15
1.891060000000000000e+05 4.911176000000000190e-15
1.900060000000000000e+05 4.891104000000000206e-15
1.909060000000000000e+05 4.847304000000000559e-15
1.918060000000000000e+05 4.991896000000000445e-15
1.927060000000000000e+05 4.962168000000000290e-15
1.936060000000000000e+05 4.880944000000000846e-15
1.945060000000000000e+05 4.889080000000000156e-15
1.954060000000000000e+05 4.838184000000000127e-15
1.963060000000000000e+05 4.787936000000000183e-15
1.972060000000000000e+05 4.828264000000000155e-15
1.981060000000000000e+05 4.939632000000000588e-15
1.990060000000000000e+05 4.910504000000000482e-15
1.999060000000000000e+05 4.888832000000000630e-15
2.008060000000000000e+05 4.892040000000000504e-15
2.017060000000000000e+05 5.045384000000000023e-15
2.026060000000000000e+05 5.038888000000000479e-15
2.035060000000000000e+05 5.024304000000000083e-15
2.044060000000000000e+05 5.087407999999999935e-15
2.053060000000000000e+05 4.979776000000000555e-15
2.062060000000000000e+05 5.043040000000000788e-15
2.071060000000000000e+05 4.992552000000000667e-15
2.080060000000000000e+05 5.030608000000000274e-15
2.089060000000000000e+05 5.217440000000000624e-15
2.098060000000000000e+05 4.885312000000000131e-15
2.107060000000000000e+05 4.931360000000000520e-15
2.116060000000000000e+05 4.858872000000000435e-15
2.125060000000000000e+05 5.077584000000000034e-15
2.134060000000000000e+05 5.351600000000000422e-15
2.143060000000000000e+05 5.328352000000000325e-15
2.152060000000000000e+05 5.286344000000000688e-15
2.161060000000000000e+05 5.221920000000000255e-15
2.170060000000000000e+05 5.289064000000000070e-15
2.179060000000000000e+05 5.496399999999999935e-15
2.188060000000000000e+05 5.351656000000000595e-15
2.197060000000000000e+05 5.575608000000000255e-15
2.206060000000000000e+05 5.340823999999999949e-15
2.215060000000000000e+05 5.575664000000000428e-15
2.224060000000000000e+05 5.637880000000000017e-15
2.233060000000000000e+05 5.639063999999999841e-15
2.242060000000000000e+05 5.580936000000000250e-15
2.251060000000000000e+05 5.622296000000000591e-15
2.260060000000000000e+05 5.592456000000000879e-15
2.269060000000000000e+05 5.691272000000000314e-15
2.278060000000000000e+05 5.808439999999999381e-15
2.287060000000000000e+05 5.674991999999999978e-15
2.296060000000000000e+05 5.826400000000000170e-15
2.305060000000000000e+05 5.675216000000000670e-15
2.314060000000000000e+05 5.424832000000000662e-15
2.323060000000000000e+05 5.721344000000000854e-15
2.332060000000000000e+05 5.624783999999999932e-15
2.341060000000000000e+05 5.708752000000000748e-15
2.350060000000000000e+05 5.449639999999999940e-15
2.359060000000000000e+05 5.508432000000000680e-15
2.368060000000000000e+05 5.929568000000000982e-15
2.377060000000000000e+05 5.555919999999999766e-15
2.386060000000000000e+05 5.523856000000000514e-15
2.395060000000000000e+05 5.589808000000000367e-15
2.404060000000000000e+05 5.709504000000000252e-15
2.413060000000000000e+05 5.825408000000000488e-15
2.422060000000000000e+05 5.690776000000001262e-15
2.431060000000000000e+05 5.732224000000000747e-15
2.440060000000000000e+05 5.626856000000000018e-15
2.449060000000000000e+05 5.632232000000000049e-15
2.458060000000000000e+05 5.549728000000000710e-15
2.467060000000000000e+05 5.748007999999999664e-15
2.476060000000000000e+05 5.749976000000000330e-15
2.485060000000000000e+05 5.749856000000000636e-15
2.494060000000000000e+05 5.662416000000000146e-15
2.503060000000000000e+05 5.895240000000000712e-15
2.512060000000000000e+05 5.928872000000000072e-15
2.521060000000000000e+05 6.034040000000000522e-15
2.530060000000000000e+05 6.048576000000000094e-15
2.539060000000000000e+05 6.014552000000000313e-15
2.548060000000000000e+05 6.133704000000000321e-15
2.557060000000000000e+05 6.333064000000000468e-15
2.566060000000000000e+05 6.301840000000000654e-15
2.575060000000000000e+05 6.229943999999999692e-15
2.584060000000000000e+05 6.305360000000000364e-15
2.593060000000000000e+05 6.316056000000001041e-15
2.602060000000000000e+05 6.361744000000000769e-15
2.611060000000000000e+05 6.296976000000000739e-15
2.620060000000000000e+05 6.300407999999999726e-15
2.629060000000000000e+05 6.250568000000000478e-15
2.638060000000000000e+05 6.144063999999999961e-15
2.647060000000000000e+05 6.506471999999999834e-15
2.656060000000000000e+05 6.397856000000000911e-15
2.665060000000000000e+05 6.529159999999999780e-15
2.674060000000000000e+05 6.642360000000000909e-15
2.683060000000000000e+05 6.535120000000001163e-15
2.692060000000000000e+05 6.520728000000000908e-15
2.701060000000000000e+05 6.642671999999999957e-15
2.710060000000000000e+05 6.871968000000000675e-15
2.719060000000000000e+05 6.650696000000000499e-15
2.728060000000000000e+05 6.713744000000000178e-15
2.737060000000000000e+05 6.877192000000000462e-15
2.746060000000000000e+05 6.880576000000000992e-15
2.755060000000000000e+05 6.920015999999999913e-15
2.764060000000000000e+05 6.962223999999999829e-15
2.773060000000000000e+05 6.793536000000000272e-15
2.782060000000000000e+05 6.918808000000000466e-15
2.791060000000000000e+05 6.998416000000000556e-15
2.800060000000000000e+05 6.990136000000001139e-15
2.809060000000000000e+05 6.993616000000000163e-15
2.818060000000000000e+05 6.803840000000000528e-15
2.827060000000000000e+05 6.785216000000000168e-15
2.836060000000000000e+05 6.997696000000000024e-15
2.845060000000000000e+05 6.839840000000000324e-15
2.854060000000000000e+05 6.623296000000000093e-15
2.863060000000000000e+05 6.649736000000000578e-15
2.872060000000000000e+05 6.536752000000000003e-15
2.881060000000000000e+05 6.477544000000000797e-15
2.890060000000000000e+05 6.535192000000000821e-15
2.899060000000000000e+05 6.861504000000000038e-15
2.908060000000000000e+05 7.008312000000000116e-15
2.917060000000000000e+05 6.658839999999999946e-15
2.926060000000000000e+05 6.653656000000000058e-15
2.935060000000000000e+05 6.470495999999999661e-15
2.944060000000000000e+05 6.675976000000000783e-15
2.953060000000000000e+05 6.513392000000000349e-15
2.962060000000000000e+05 6.896311999999999874e-15
2.971060000000000000e+05 6.672792000000000533e-15
2.980060000000000000e+05 6.666608000000000036e-15
2.989060000000000000e+05 6.568320000000000203e-15
2.998060000000000000e+05 6.568912000000000904e-15
