# Supplementary material for: Quantitative modeling identifies critical cell mechanics driving bile duct lumen formation
Source: PLoS Comput Biol. 2022 Feb 18;18(2):e1009653. doi: 10.1371/journal.pcbi.1009653 (PMC8856558; doi:10.1371/journal.pcbi.1009653)
Supplement: S1 Data — All figures with simulation data can be generated using the python script delivered for each figure. (ZIP) [file pcbi.1009653.s008.zip › data/Fig8A/p100/t1.txt]

1.009060000000000000e+05 0.000000000000000000e+00
1.018060000000000000e+05 0.000000000000000000e+00
1.027060000000000000e+05 0.000000000000000000e+00
1.036060000000000000e+05 0.000000000000000000e+00
1.045060000000000000e+05 0.000000000000000000e+00
1.054060000000000000e+05 2.343239999999999867e-17
1.063070000000000000e+05 3.416439999999999857e-16
1.072070000000000000e+05 4.707989999999999613e-16
1.081070000000000000e+05 5.980160000000000325e-16
1.090070000000000000e+05 7.790869999999999529e-16
1.099070000000000000e+05 8.081759999999999804e-16
1.108070000000000000e+05 9.343150000000000763e-16
1.117070000000000000e+05 9.852849999999999954e-16
1.126070000000000000e+05 8.713509999999999667e-16
1.135070000000000000e+05 9.168639999999999432e-16
1.144070000000000000e+05 1.257800000000000046e-15
1.153100000000000000e+05 1.348809999999999922e-15
1.162100000000000000e+05 1.377059999999999937e-15
1.171100000000000000e+05 1.545870000000000012e-15
1.180110000000000000e+05 1.918690000000000023e-15
1.189110000000000000e+05 2.098349999999999870e-15
1.198110000000000000e+05 2.155280000000000186e-15
1.207120000000000000e+05 2.458550000000000083e-15
1.216120000000000000e+05 2.221580000000000100e-15
1.225120000000000000e+05 2.438130000000000039e-15
1.234140000000000000e+05 2.695890000000000109e-15
1.243140000000000000e+05 2.688240000000000074e-15
1.252140000000000000e+05 2.837349999999999848e-15
1.261140000000000000e+05 3.040730000000000009e-15
1.270140000000000000e+05 3.760379999999999782e-15
1.279160000000000000e+05 4.385229999999999670e-15
1.288160000000000000e+05 4.276340000000000380e-15
1.297160000000000000e+05 4.600400000000000364e-15
1.306160000000000000e+05 4.500139999999999796e-15
1.315160000000000000e+05 4.674440000000000281e-15
1.324160000000000000e+05 4.936870000000000090e-15
1.333180000000000000e+05 4.987740000000000067e-15
1.342180000000000000e+05 4.768360000000000040e-15
1.351180000000000000e+05 5.209030000000000158e-15
1.360180000000000000e+05 5.402569999999999749e-15
1.369180000000000000e+05 5.266609999999999804e-15
1.378180000000000000e+05 5.802569999999999938e-15
1.387180000000000000e+05 6.298909999999999638e-15
1.396180000000000000e+05 5.607739999999999886e-15
1.405180000000000000e+05 6.022820000000000312e-15
1.414180000000000000e+05 6.711989999999999637e-15
1.423180000000000000e+05 6.478020000000000294e-15
1.432180000000000000e+05 7.206090000000000309e-15
1.441180000000000000e+05 7.813310000000000738e-15
1.450190000000000000e+05 7.051909999999999843e-15
1.459190000000000000e+05 7.360380000000000692e-15
1.468190000000000000e+05 7.517709999999999642e-15
1.477190000000000000e+05 7.683789999999999374e-15
1.486200000000000000e+05 7.527269999999999742e-15
1.495240000000000000e+05 8.595879999999999568e-15
1.504260000000000000e+05 9.010650000000000586e-15
1.513260000000000000e+05 9.796350000000000712e-15
1.522260000000000000e+05 1.010390000000000075e-14
1.531280000000000000e+05 9.642929999999999888e-15
1.540280000000000000e+05 1.011009999999999994e-14
1.549280000000000000e+05 1.066190000000000074e-14
1.558280000000000000e+05 1.129530000000000035e-14
1.567280000000000000e+05 1.102260000000000047e-14
1.576280000000000000e+05 1.170510000000000003e-14
1.585280000000000000e+05 1.179659999999999924e-14
1.594280000000000000e+05 1.186490000000000077e-14
1.603300000000000000e+05 1.269010000000000006e-14
1.612300000000000000e+05 1.207930000000000047e-14
1.621300000000000000e+05 1.292530000000000041e-14
1.630300000000000000e+05 1.323350000000000017e-14
1.639320000000000000e+05 1.284039999999999936e-14
1.648320000000000000e+05 1.316490000000000059e-14
1.657320000000000000e+05 1.445890000000000150e-14
1.666320000000000000e+05 1.352610000000000023e-14
1.675320000000000000e+05 1.442259999999999892e-14
1.684340000000000000e+05 1.449140000000000036e-14
1.693340000000000000e+05 1.559930000000000087e-14
1.702340000000000000e+05 1.451870000000000141e-14
1.711340000000000000e+05 1.419420000000000018e-14
1.720340000000000000e+05 1.479280000000000009e-14
1.729360000000000000e+05 1.521460000000000075e-14
1.738360000000000000e+05 1.510639999999999950e-14
1.747380000000000000e+05 1.531660000000000122e-14
1.756380000000000000e+05 1.562599999999999950e-14
1.765380000000000000e+05 1.499859999999999882e-14
1.774400000000000000e+05 1.587099999999999934e-14
1.783420000000000000e+05 1.628680000000000109e-14
1.792440000000000000e+05 1.751970000000000107e-14
1.801440000000000000e+05 1.711889999999999976e-14
1.810460000000000000e+05 1.707469999999999956e-14
1.819480000000000000e+05 1.747650000000000068e-14
1.828480000000000000e+05 1.734120000000000024e-14
1.837500000000000000e+05 1.731629999999999938e-14
1.846500000000000000e+05 1.773510000000000058e-14
1.855520000000000000e+05 1.860049999999999922e-14
1.864520000000000000e+05 1.835749999999999902e-14
1.873520000000000000e+05 1.908879999999999890e-14
1.882520000000000000e+05 1.883529999999999902e-14
1.891520000000000000e+05 1.872789999999999889e-14
1.900520000000000000e+05 1.952910000000000094e-14
1.909520000000000000e+05 2.046069999999999896e-14
1.918520000000000000e+05 1.988080000000000072e-14
1.927520000000000000e+05 1.967499999999999884e-14
1.936520000000000000e+05 2.049120000000000133e-14
1.945540000000000000e+05 2.013740000000000099e-14
1.954580000000000000e+05 2.038410000000000083e-14
1.963600000000000000e+05 2.053800000000000044e-14
1.972600000000000000e+05 1.996990000000000132e-14
1.981600000000000000e+05 2.070429999999999842e-14
1.990620000000000000e+05 2.029149999999999929e-14
1.999620000000000000e+05 2.038960000000000142e-14
2.008620000000000000e+05 2.120680000000000057e-14
2.017620000000000000e+05 2.036820000000000150e-14
2.026620000000000000e+05 2.122520000000000103e-14
2.035620000000000000e+05 2.124569999999999890e-14
2.044620000000000000e+05 2.120419999999999852e-14
2.053620000000000000e+05 2.116810000000000095e-14
2.062640000000000000e+05 2.114709999999999844e-14
2.071640000000000000e+05 1.986170000000000008e-14
2.080660000000000000e+05 2.171739999999999905e-14
2.089680000000000000e+05 2.094879999999999993e-14
2.098680000000000000e+05 2.106559999999999899e-14
2.107700000000000000e+05 2.111070000000000124e-14
2.116700000000000000e+05 2.159069999999999957e-14
2.125720000000000000e+05 2.165580000000000136e-14
2.134740000000000000e+05 2.145390000000000098e-14
2.143760000000000000e+05 2.131120000000000125e-14
2.152760000000000000e+05 2.176110000000000092e-14
2.161780000000000000e+05 2.200629999999999947e-14
2.170800000000000000e+05 2.194719999999999975e-14
2.179800000000000000e+05 2.169510000000000025e-14
2.188820000000000000e+05 2.158540000000000085e-14
2.197840000000000000e+05 2.212829999999999948e-14
2.206840000000000000e+05 2.138429999999999843e-14
2.215840000000000000e+05 2.211359999999999866e-14
2.224840000000000000e+05 2.192429999999999853e-14
2.233840000000000000e+05 2.126369999999999880e-14
2.242840000000000000e+05 2.202899999999999883e-14
2.251840000000000000e+05 2.152229999999999870e-14
2.260840000000000000e+05 2.183099999999999995e-14
2.269840000000000000e+05 2.112050000000000073e-14
2.278840000000000000e+05 2.296859999999999856e-14
2.287860000000000000e+05 2.013500000000000079e-14
2.296860000000000000e+05 2.236160000000000112e-14
2.305860000000000000e+05 2.209170000000000042e-14
2.314860000000000000e+05 2.013670000000000080e-14
2.323860000000000000e+05 2.218499999999999900e-14
2.332860000000000000e+05 2.152590000000000057e-14
2.341880000000000000e+05 2.219179999999999903e-14
2.350880000000000000e+05 2.073920000000000063e-14
2.359880000000000000e+05 2.188070000000000074e-14
2.368880000000000000e+05 2.165419999999999913e-14
2.377880000000000000e+05 2.170659999999999974e-14
2.386880000000000000e+05 2.096520000000000075e-14
2.395900000000000000e+05 2.115340000000000014e-14
2.404900000000000000e+05 2.161369999999999857e-14
2.413900000000000000e+05 2.096180000000000073e-14
2.422900000000000000e+05 2.161460000000000061e-14
2.431900000000000000e+05 2.084849999999999947e-14
2.440900000000000000e+05 2.176440000000000001e-14
