# Supplementary material for: Quantitative modeling identifies critical cell mechanics driving bile duct lumen formation
Source: PLoS Comput Biol. 2022 Feb 18;18(2):e1009653. doi: 10.1371/journal.pcbi.1009653 (PMC8856558; doi:10.1371/journal.pcbi.1009653)
Supplement: S1 Data — All figures with simulation data can be generated using the python script delivered for each figure. (ZIP) [file pcbi.1009653.s008.zip › data/Fig8A/p100/t2.txt]

1.009070000000000000e+05 0.000000000000000000e+00
1.018070000000000000e+05 0.000000000000000000e+00
1.027070000000000000e+05 0.000000000000000000e+00
1.036070000000000000e+05 0.000000000000000000e+00
1.045070000000000000e+05 0.000000000000000000e+00
1.054070000000000000e+05 -4.066439999999999911e-18
1.063070000000000000e+05 2.916930000000000147e-16
1.072070000000000000e+05 4.631160000000000493e-16
1.081090000000000000e+05 6.189629999999999566e-16
1.090090000000000000e+05 7.413319999999999932e-16
1.099090000000000000e+05 8.422390000000000372e-16
1.108090000000000000e+05 9.395769999999999240e-16
1.117090000000000000e+05 9.269349999999999446e-16
1.126090000000000000e+05 1.120700000000000047e-15
1.135090000000000000e+05 9.367659999999999657e-16
1.144090000000000000e+05 1.130249999999999976e-15
1.153110000000000000e+05 1.103190000000000084e-15
1.162110000000000000e+05 1.444120000000000084e-15
1.171110000000000000e+05 1.494009999999999994e-15
1.180110000000000000e+05 1.687680000000000042e-15
1.189130000000000000e+05 1.871750000000000093e-15
1.198130000000000000e+05 2.287490000000000021e-15
1.207150000000000000e+05 2.333960000000000163e-15
1.216150000000000000e+05 2.619279999999999837e-15
1.225160000000000000e+05 2.462070000000000187e-15
1.234180000000000000e+05 2.761570000000000025e-15
1.243190000000000000e+05 3.028610000000000120e-15
1.252190000000000000e+05 3.133910000000000076e-15
1.261190000000000000e+05 3.631229999999999645e-15
1.270190000000000000e+05 3.417460000000000118e-15
1.279200000000000000e+05 4.008459999999999663e-15
1.288200000000000000e+05 4.312970000000000346e-15
1.297220000000000000e+05 4.781449999999999628e-15
1.306220000000000000e+05 4.589990000000000260e-15
1.315230000000000000e+05 4.881070000000000249e-15
1.324230000000000000e+05 5.427329999999999781e-15
1.333230000000000000e+05 5.644229999999999815e-15
1.342230000000000000e+05 5.278280000000000248e-15
1.351250000000000000e+05 5.424669999999999852e-15
1.360250000000000000e+05 6.193799999999999789e-15
1.369250000000000000e+05 6.146969999999999776e-15
1.378280000000000000e+05 6.433549999999999790e-15
1.387280000000000000e+05 6.406180000000000294e-15
1.396280000000000000e+05 7.120029999999999854e-15
1.405280000000000000e+05 7.462729999999999683e-15
1.414280000000000000e+05 7.613219999999999492e-15
1.423300000000000000e+05 7.842030000000000147e-15
1.432320000000000000e+05 8.156889999999999903e-15
1.441320000000000000e+05 8.876320000000000630e-15
1.450320000000000000e+05 9.131189999999999977e-15
1.459340000000000000e+05 9.042159999999999396e-15
1.468340000000000000e+05 9.222119999999999268e-15
1.477340000000000000e+05 9.153690000000000639e-15
1.486340000000000000e+05 9.460439999999999559e-15
1.495340000000000000e+05 1.016769999999999993e-14
1.504340000000000000e+05 1.063060000000000041e-14
1.513340000000000000e+05 1.117749999999999989e-14
1.522340000000000000e+05 1.211110000000000071e-14
1.531360000000000000e+05 1.144380000000000030e-14
1.540360000000000000e+05 1.239140000000000015e-14
1.549360000000000000e+05 1.241710000000000055e-14
1.558360000000000000e+05 1.225230000000000071e-14
1.567360000000000000e+05 1.208109999999999982e-14
1.576360000000000000e+05 1.275660000000000064e-14
1.585360000000000000e+05 1.238949999999999987e-14
1.594360000000000000e+05 1.304420000000000003e-14
1.603360000000000000e+05 1.231859999999999944e-14
1.612380000000000000e+05 1.304220000000000039e-14
1.621380000000000000e+05 1.435119999999999859e-14
1.630380000000000000e+05 1.349099999999999933e-14
1.639380000000000000e+05 1.336640000000000042e-14
1.648380000000000000e+05 1.436020000000000012e-14
1.657400000000000000e+05 1.536659999999999848e-14
1.666420000000000000e+05 1.421089999999999905e-14
1.675420000000000000e+05 1.525829999999999947e-14
1.684420000000000000e+05 1.585019999999999869e-14
1.693440000000000000e+05 1.584319999999999996e-14
1.702440000000000000e+05 1.466149999999999892e-14
1.711440000000000000e+05 1.588289999999999940e-14
1.720440000000000000e+05 1.501869999999999928e-14
1.729460000000000000e+05 1.652200000000000144e-14
1.738460000000000000e+05 1.730390000000000099e-14
1.747460000000000000e+05 1.674820000000000027e-14
1.756460000000000000e+05 1.792429999999999979e-14
1.765460000000000000e+05 1.700639999999999961e-14
1.774480000000000000e+05 1.757610000000000096e-14
1.783480000000000000e+05 1.800800000000000074e-14
1.792480000000000000e+05 1.797920000000000153e-14
1.801480000000000000e+05 1.800150000000000034e-14
1.810500000000000000e+05 1.818039999999999857e-14
1.819500000000000000e+05 1.832950000000000094e-14
1.828500000000000000e+05 1.853049999999999927e-14
1.837500000000000000e+05 1.939580000000000014e-14
1.846520000000000000e+05 1.969169999999999929e-14
1.855540000000000000e+05 1.982959999999999863e-14
1.864540000000000000e+05 1.872500000000000036e-14
1.873540000000000000e+05 1.935969999999999941e-14
1.882540000000000000e+05 1.999549999999999921e-14
1.891550000000000000e+05 1.990099999999999896e-14
1.900550000000000000e+05 1.959780000000000145e-14
1.909570000000000000e+05 1.977280000000000133e-14
1.918570000000000000e+05 2.030180000000000027e-14
1.927570000000000000e+05 2.021210000000000041e-14
1.936570000000000000e+05 2.040799999999999872e-14
1.945570000000000000e+05 2.081460000000000024e-14
1.954570000000000000e+05 2.111200000000000069e-14
1.963570000000000000e+05 2.162259999999999917e-14
1.972570000000000000e+05 2.070299999999999898e-14
1.981590000000000000e+05 2.004879999999999872e-14
1.990590000000000000e+05 2.149279999999999931e-14
1.999590000000000000e+05 2.092499999999999982e-14
2.008590000000000000e+05 2.233580000000000137e-14
2.017590000000000000e+05 2.151549999999999867e-14
2.026590000000000000e+05 2.103890000000000035e-14
2.035610000000000000e+05 2.271810000000000129e-14
2.044610000000000000e+05 2.221319999999999894e-14
2.053610000000000000e+05 2.203230000000000107e-14
2.062610000000000000e+05 2.171690000000000072e-14
2.071630000000000000e+05 2.094329999999999935e-14
2.080650000000000000e+05 2.354390000000000142e-14
2.089670000000000000e+05 2.206360000000000140e-14
2.098690000000000000e+05 2.320389999999999983e-14
2.107690000000000000e+05 2.250349999999999973e-14
2.116690000000000000e+05 2.093630000000000062e-14
2.125700000000000000e+05 2.300110000000000056e-14
2.134700000000000000e+05 2.284119999999999889e-14
2.143700000000000000e+05 2.234949999999999920e-14
2.152720000000000000e+05 2.283590000000000017e-14
2.161750000000000000e+05 2.305420000000000137e-14
2.170750000000000000e+05 2.610710000000000015e-14
2.179750000000000000e+05 2.519519999999999888e-14
2.188750000000000000e+05 2.508600000000000097e-14
2.197750000000000000e+05 2.644980000000000156e-14
2.206750000000000000e+05 2.525639999999999917e-14
2.215750000000000000e+05 2.690489999999999903e-14
2.224760000000000000e+05 2.753429999999999936e-14
2.233760000000000000e+05 2.500100000000000058e-14
2.242770000000000000e+05 2.653849999999999844e-14
2.251770000000000000e+05 2.648000000000000114e-14
2.260770000000000000e+05 2.662429999999999996e-14
2.269780000000000000e+05 2.545770000000000029e-14
