# Supplementary material for: Quantitative modeling identifies critical cell mechanics driving bile duct lumen formation
Source: PLoS Comput Biol. 2022 Feb 18;18(2):e1009653. doi: 10.1371/journal.pcbi.1009653 (PMC8856558; doi:10.1371/journal.pcbi.1009653)
Supplement: S1 Data — All figures with simulation data can be generated using the python script delivered for each figure. (ZIP) [file pcbi.1009653.s008.zip › data/Fig8A/p100/t3.txt]

1.009070000000000000e+05 0.000000000000000000e+00
1.018070000000000000e+05 0.000000000000000000e+00
1.027070000000000000e+05 0.000000000000000000e+00
1.036070000000000000e+05 0.000000000000000000e+00
1.045070000000000000e+05 0.000000000000000000e+00
1.054080000000000000e+05 5.917550000000000379e-17
1.063140000000000000e+05 3.061040000000000038e-16
1.072140000000000000e+05 4.374450000000000015e-16
1.081140000000000000e+05 6.053679999999999792e-16
1.090140000000000000e+05 7.155950000000000445e-16
1.099140000000000000e+05 7.534529999999999982e-16
1.108140000000000000e+05 1.061720000000000024e-15
1.117140000000000000e+05 1.022780000000000026e-15
1.126150000000000000e+05 1.100330000000000073e-15
1.135150000000000000e+05 1.158340000000000004e-15
1.144150000000000000e+05 1.155230000000000038e-15
1.153160000000000000e+05 1.088829999999999985e-15
1.162160000000000000e+05 1.093590000000000086e-15
1.171160000000000000e+05 1.117820000000000087e-15
1.180190000000000000e+05 1.518760000000000051e-15
1.189200000000000000e+05 1.549289999999999977e-15
1.198210000000000000e+05 1.957250000000000003e-15
1.207210000000000000e+05 1.988639999999999908e-15
1.216210000000000000e+05 2.355130000000000071e-15
1.225210000000000000e+05 2.504729999999999977e-15
1.234210000000000000e+05 2.562960000000000137e-15
1.243210000000000000e+05 3.101050000000000169e-15
1.252210000000000000e+05 3.293670000000000132e-15
1.261240000000000000e+05 3.427299999999999899e-15
1.270240000000000000e+05 3.651120000000000053e-15
1.279260000000000000e+05 3.835939999999999771e-15
1.288260000000000000e+05 3.876669999999999942e-15
1.297280000000000000e+05 4.100559999999999720e-15
1.306310000000000000e+05 4.132060000000000331e-15
1.315310000000000000e+05 4.178640000000000389e-15
1.324310000000000000e+05 4.377810000000000035e-15
1.333310000000000000e+05 4.536790000000000105e-15
1.342340000000000000e+05 4.902799999999999913e-15
1.351340000000000000e+05 5.628459999999999955e-15
1.360340000000000000e+05 5.729410000000000146e-15
1.369340000000000000e+05 6.196029999999999828e-15
1.378340000000000000e+05 6.406729999999999879e-15
1.387340000000000000e+05 7.087210000000000239e-15
1.396340000000000000e+05 7.019429999999999757e-15
1.405370000000000000e+05 7.053770000000000232e-15
1.414370000000000000e+05 7.058340000000000226e-15
1.423380000000000000e+05 7.779649999999999319e-15
1.432410000000000000e+05 7.641790000000000664e-15
1.441410000000000000e+05 7.484989999999999378e-15
1.450440000000000000e+05 7.858380000000000502e-15
1.459440000000000000e+05 7.433350000000000772e-15
1.468440000000000000e+05 8.485839999999999855e-15
1.477440000000000000e+05 9.148740000000000430e-15
1.486460000000000000e+05 9.328700000000000302e-15
1.495460000000000000e+05 9.637310000000000400e-15
1.504480000000000000e+05 1.069690000000000072e-14
1.513480000000000000e+05 1.104609999999999938e-14
1.522480000000000000e+05 1.065459999999999923e-14
1.531480000000000000e+05 1.147120000000000070e-14
1.540480000000000000e+05 1.185949999999999954e-14
1.549480000000000000e+05 1.214549999999999985e-14
1.558510000000000000e+05 1.210800000000000032e-14
1.567510000000000000e+05 1.255989999999999964e-14
1.576510000000000000e+05 1.218020000000000019e-14
1.585510000000000000e+05 1.239559999999999971e-14
1.594510000000000000e+05 1.265109999999999923e-14
1.603510000000000000e+05 1.329490000000000073e-14
1.612510000000000000e+05 1.322980000000000052e-14
1.621510000000000000e+05 1.278040000000000076e-14
1.630540000000000000e+05 1.339589999999999981e-14
1.639540000000000000e+05 1.383300000000000054e-14
1.648540000000000000e+05 1.333059999999999932e-14
1.657540000000000000e+05 1.424219999999999938e-14
1.666540000000000000e+05 1.355029999999999932e-14
1.675540000000000000e+05 1.366660000000000005e-14
1.684540000000000000e+05 1.488269999999999865e-14
1.693540000000000000e+05 1.446709999999999876e-14
1.702540000000000000e+05 1.498700000000000155e-14
1.711540000000000000e+05 1.439909999999999844e-14
1.720540000000000000e+05 1.501370000000000019e-14
1.729540000000000000e+05 1.518950000000000119e-14
1.738540000000000000e+05 1.493350000000000018e-14
1.747540000000000000e+05 1.541699999999999946e-14
1.756540000000000000e+05 1.519199999999999916e-14
1.765540000000000000e+05 1.523889999999999919e-14
1.774540000000000000e+05 1.517189999999999869e-14
1.783540000000000000e+05 1.529860000000000132e-14
1.792550000000000000e+05 1.539789999999999882e-14
1.801550000000000000e+05 1.569990000000000096e-14
1.810550000000000000e+05 1.454979999999999988e-14
1.819550000000000000e+05 1.599949999999999976e-14
1.828550000000000000e+05 1.548519999999999848e-14
1.837550000000000000e+05 1.508240000000000069e-14
1.846550000000000000e+05 1.692060000000000125e-14
1.855550000000000000e+05 1.628039999999999846e-14
1.864550000000000000e+05 1.680149999999999977e-14
1.873550000000000000e+05 1.701319999999999964e-14
1.882550000000000000e+05 1.686499999999999932e-14
1.891550000000000000e+05 1.712950000000000037e-14
1.900550000000000000e+05 1.686990000000000065e-14
1.909550000000000000e+05 1.722649999999999859e-14
1.918550000000000000e+05 1.724259999999999978e-14
1.927550000000000000e+05 1.680319999999999978e-14
1.936550000000000000e+05 1.747799999999999883e-14
1.945570000000000000e+05 1.760800000000000055e-14
1.954590000000000000e+05 1.758139999999999968e-14
1.963590000000000000e+05 1.803650000000000032e-14
1.972590000000000000e+05 1.750580000000000138e-14
1.981590000000000000e+05 1.791879999999999921e-14
1.990620000000000000e+05 1.785189999999999964e-14
1.999620000000000000e+05 1.892310000000000017e-14
2.008620000000000000e+05 1.888049999999999904e-14
2.017620000000000000e+05 1.915029999999999881e-14
2.026620000000000000e+05 1.987549999999999884e-14
2.035620000000000000e+05 1.900030000000000071e-14
2.044620000000000000e+05 2.085790000000000155e-14
2.053620000000000000e+05 2.037979999999999877e-14
2.062620000000000000e+05 2.002879999999999918e-14
2.071640000000000000e+05 2.189880000000000156e-14
2.080640000000000000e+05 2.124439999999999945e-14
2.089640000000000000e+05 2.031729999999999904e-14
2.098660000000000000e+05 2.222139999999999935e-14
2.107680000000000000e+05 2.242960000000000143e-14
2.116680000000000000e+05 2.119279999999999995e-14
2.125720000000000000e+05 2.136720000000000058e-14
2.134720000000000000e+05 2.209620000000000118e-14
2.143740000000000000e+05 2.135560000000000015e-14
2.152760000000000000e+05 2.096050000000000129e-14
2.161760000000000000e+05 2.039249999999999994e-14
2.170760000000000000e+05 2.169429999999999913e-14
2.179780000000000000e+05 2.214370000000000047e-14
2.188780000000000000e+05 2.348389999999999965e-14
2.197780000000000000e+05 2.291850000000000036e-14
2.206780000000000000e+05 2.295609999999999924e-14
2.215780000000000000e+05 2.238300000000000103e-14
2.224780000000000000e+05 2.217570000000000099e-14
2.233780000000000000e+05 2.272539999999999965e-14
2.242800000000000000e+05 2.143739999999999923e-14
2.251800000000000000e+05 2.124310000000000000e-14
2.260800000000000000e+05 2.174489999999999881e-14
2.269820000000000000e+05 2.234579999999999956e-14
2.278820000000000000e+05 2.227229999999999866e-14
2.287820000000000000e+05 2.322759999999999902e-14
2.296820000000000000e+05 2.147519999999999997e-14
2.305820000000000000e+05 2.205309999999999857e-14
2.314820000000000000e+05 2.301470000000000063e-14
2.323840000000000000e+05 2.301629999999999971e-14
2.332840000000000000e+05 2.215409999999999922e-14
2.341860000000000000e+05 2.316399999999999854e-14
2.350860000000000000e+05 2.456009999999999927e-14
2.359860000000000000e+05 2.421120000000000025e-14
2.368860000000000000e+05 2.311320000000000016e-14
2.377860000000000000e+05 2.233549999999999858e-14
2.386860000000000000e+05 2.347289999999999849e-14
2.395860000000000000e+05 2.415159999999999904e-14
2.404860000000000000e+05 2.519519999999999888e-14
2.413860000000000000e+05 2.313330000000000062e-14
2.422860000000000000e+05 2.460280000000000133e-14
2.431860000000000000e+05 2.425170000000000081e-14
2.440860000000000000e+05 2.403150000000000090e-14
2.449880000000000000e+05 2.330690000000000013e-14
2.458880000000000000e+05 2.431779999999999926e-14
