# Supplementary material for: Quantitative modeling identifies critical cell mechanics driving bile duct lumen formation
Source: PLoS Comput Biol. 2022 Feb 18;18(2):e1009653. doi: 10.1371/journal.pcbi.1009653 (PMC8856558; doi:10.1371/journal.pcbi.1009653)
Supplement: S1 Data — All figures with simulation data can be generated using the python script delivered for each figure. (ZIP) [file pcbi.1009653.s008.zip › data/Fig8A/p100/t4.txt]

1.009060000000000000e+05 0.000000000000000000e+00
1.018060000000000000e+05 0.000000000000000000e+00
1.027060000000000000e+05 0.000000000000000000e+00
1.036060000000000000e+05 0.000000000000000000e+00
1.045060000000000000e+05 0.000000000000000000e+00
1.054060000000000000e+05 2.995099999999999725e-17
1.063090000000000000e+05 3.166769999999999983e-16
1.072090000000000000e+05 4.670169999999999918e-16
1.081090000000000000e+05 5.931020000000000477e-16
1.090090000000000000e+05 6.689449999999999669e-16
1.099090000000000000e+05 8.239740000000000253e-16
1.108090000000000000e+05 8.768119999999999779e-16
1.117090000000000000e+05 9.525260000000000482e-16
1.126100000000000000e+05 1.068760000000000035e-15
1.135100000000000000e+05 1.170599999999999931e-15
1.144100000000000000e+05 1.064319999999999908e-15
1.153130000000000000e+05 1.078110000000000079e-15
1.162140000000000000e+05 1.099110000000000026e-15
1.171160000000000000e+05 1.461630000000000047e-15
1.180170000000000000e+05 1.727390000000000051e-15
1.189170000000000000e+05 1.846589999999999897e-15
1.198170000000000000e+05 2.032170000000000045e-15
1.207180000000000000e+05 2.398520000000000170e-15
1.216190000000000000e+05 2.668199999999999851e-15
1.225190000000000000e+05 2.098649999999999895e-15
1.234210000000000000e+05 2.442479999999999804e-15
1.243210000000000000e+05 2.503139999999999886e-15
1.252210000000000000e+05 2.807839999999999887e-15
1.261210000000000000e+05 3.054159999999999914e-15
1.270210000000000000e+05 3.421130000000000038e-15
1.279210000000000000e+05 3.598709999999999661e-15
1.288210000000000000e+05 3.881739999999999845e-15
1.297210000000000000e+05 4.626809999999999939e-15
1.306230000000000000e+05 3.555610000000000203e-15
1.315260000000000000e+05 4.430720000000000336e-15
1.324260000000000000e+05 4.526569999999999714e-15
1.333260000000000000e+05 4.379000000000000356e-15
1.342260000000000000e+05 4.715750000000000158e-15
1.351260000000000000e+05 4.976970000000000091e-15
1.360260000000000000e+05 5.136009999999999615e-15
1.369260000000000000e+05 5.014400000000000386e-15
1.378260000000000000e+05 5.549100000000000180e-15
1.387260000000000000e+05 5.761659999999999832e-15
1.396260000000000000e+05 5.960410000000000152e-15
1.405280000000000000e+05 5.844010000000000075e-15
1.414280000000000000e+05 5.977069999999999914e-15
1.423280000000000000e+05 6.537519999999999782e-15
1.432280000000000000e+05 7.314750000000000777e-15
1.441280000000000000e+05 7.059480000000000083e-15
1.450290000000000000e+05 6.852899999999999791e-15
1.459310000000000000e+05 7.773220000000000514e-15
1.468330000000000000e+05 7.774800000000000039e-15
1.477350000000000000e+05 7.237379999999999285e-15
1.486370000000000000e+05 7.598310000000000202e-15
1.495390000000000000e+05 7.922420000000000651e-15
1.504390000000000000e+05 8.718809999999999378e-15
1.513390000000000000e+05 8.615760000000000199e-15
1.522390000000000000e+05 8.606620000000000212e-15
1.531400000000000000e+05 9.460270000000000189e-15
1.540400000000000000e+05 1.014949999999999976e-14
1.549420000000000000e+05 1.076470000000000076e-14
1.558420000000000000e+05 1.084080000000000056e-14
1.567420000000000000e+05 1.125579999999999961e-14
1.576420000000000000e+05 1.083860000000000064e-14
1.585420000000000000e+05 1.208010000000000001e-14
1.594420000000000000e+05 1.300750000000000005e-14
1.603420000000000000e+05 1.389199999999999933e-14
1.612440000000000000e+05 1.373970000000000039e-14
1.621440000000000000e+05 1.394959999999999932e-14
1.630440000000000000e+05 1.402740000000000070e-14
1.639440000000000000e+05 1.463499999999999898e-14
1.648440000000000000e+05 1.398130000000000021e-14
1.657480000000000000e+05 1.434300000000000134e-14
1.666480000000000000e+05 1.407290000000000036e-14
1.675480000000000000e+05 1.509190000000000055e-14
1.684480000000000000e+05 1.571499999999999918e-14
1.693480000000000000e+05 1.584900000000000017e-14
1.702480000000000000e+05 1.689500000000000021e-14
1.711480000000000000e+05 1.710049999999999931e-14
1.720480000000000000e+05 1.869289999999999891e-14
1.729480000000000000e+05 1.798280000000000025e-14
1.738480000000000000e+05 1.796609999999999980e-14
1.747480000000000000e+05 1.867270000000000067e-14
1.756500000000000000e+05 1.866860000000000047e-14
1.765500000000000000e+05 1.804880000000000093e-14
1.774520000000000000e+05 1.845110000000000039e-14
1.783520000000000000e+05 1.947859999999999904e-14
1.792520000000000000e+05 1.966630000000000010e-14
1.801540000000000000e+05 2.042259999999999860e-14
1.810540000000000000e+05 2.043060000000000031e-14
1.819540000000000000e+05 2.010089999999999970e-14
1.828540000000000000e+05 2.162389999999999862e-14
1.837540000000000000e+05 2.072730000000000057e-14
1.846540000000000000e+05 2.121800000000000044e-14
1.855540000000000000e+05 2.158629999999999974e-14
1.864540000000000000e+05 2.193289999999999950e-14
1.873540000000000000e+05 2.155280000000000107e-14
1.882560000000000000e+05 2.239560000000000127e-14
1.891560000000000000e+05 2.170270000000000139e-14
1.900560000000000000e+05 2.265170000000000005e-14
1.909560000000000000e+05 2.243360000000000071e-14
1.918560000000000000e+05 2.272410000000000020e-14
1.927560000000000000e+05 2.227209999999999996e-14
1.936560000000000000e+05 2.248220000000000075e-14
1.945600000000000000e+05 2.279429999999999886e-14
1.954620000000000000e+05 2.284189999999999908e-14
1.963620000000000000e+05 2.230259999999999917e-14
