# Supplementary material for: Quantitative modeling identifies critical cell mechanics driving bile duct lumen formation
Source: PLoS Comput Biol. 2022 Feb 18;18(2):e1009653. doi: 10.1371/journal.pcbi.1009653 (PMC8856558; doi:10.1371/journal.pcbi.1009653)
Supplement: S1 Data — All figures with simulation data can be generated using the python script delivered for each figure. (ZIP) [file pcbi.1009653.s008.zip › data/Fig8A/p100/t5.txt]

1.009060000000000000e+05 0.000000000000000000e+00
1.018060000000000000e+05 0.000000000000000000e+00
1.027060000000000000e+05 0.000000000000000000e+00
1.036060000000000000e+05 0.000000000000000000e+00
1.045060000000000000e+05 0.000000000000000000e+00
1.054060000000000000e+05 0.000000000000000000e+00
1.063060000000000000e+05 1.089969999999999940e-16
1.072060000000000000e+05 3.486470000000000030e-16
1.081060000000000000e+05 5.133979999999999856e-16
1.090060000000000000e+05 5.804939999999999620e-16
1.099060000000000000e+05 8.342709999999999637e-16
1.108060000000000000e+05 8.521320000000000384e-16
1.117060000000000000e+05 9.610900000000000036e-16
1.126060000000000000e+05 1.085880000000000006e-15
1.135060000000000000e+05 9.883579999999999173e-16
1.144060000000000000e+05 9.376359999999999187e-16
1.153060000000000000e+05 1.247410000000000089e-15
1.162090000000000000e+05 1.209589999999999999e-15
1.171090000000000000e+05 1.175009999999999938e-15
1.180120000000000000e+05 1.539420000000000075e-15
1.189130000000000000e+05 1.698309999999999980e-15
1.198130000000000000e+05 1.880929999999999978e-15
1.207130000000000000e+05 1.958159999999999854e-15
1.216130000000000000e+05 2.428420000000000124e-15
1.225130000000000000e+05 2.569530000000000162e-15
1.234130000000000000e+05 2.924380000000000002e-15
1.243130000000000000e+05 2.909999999999999954e-15
1.252130000000000000e+05 3.080580000000000055e-15
1.261130000000000000e+05 3.519710000000000152e-15
1.270130000000000000e+05 3.506430000000000063e-15
1.279160000000000000e+05 3.431939999999999912e-15
1.288160000000000000e+05 3.801660000000000326e-15
1.297180000000000000e+05 3.981450000000000039e-15
1.306180000000000000e+05 3.700950000000000313e-15
1.315180000000000000e+05 3.625339999999999859e-15
1.324180000000000000e+05 3.911639999999999798e-15
1.333200000000000000e+05 3.743309999999999684e-15
1.342200000000000000e+05 4.046190000000000377e-15
1.351200000000000000e+05 3.941329999999999695e-15
1.360200000000000000e+05 4.073499999999999632e-15
1.369200000000000000e+05 3.996850000000000250e-15
1.378200000000000000e+05 4.108720000000000232e-15
1.387200000000000000e+05 4.237030000000000141e-15
1.396200000000000000e+05 4.454329999999999945e-15
1.405200000000000000e+05 4.505610000000000257e-15
1.414200000000000000e+05 4.632610000000000152e-15
1.423200000000000000e+05 4.552819999999999697e-15
1.432200000000000000e+05 5.053029999999999990e-15
1.441200000000000000e+05 5.425640000000000339e-15
1.450200000000000000e+05 5.516989999999999743e-15
1.459210000000000000e+05 4.948280000000000014e-15
1.468210000000000000e+05 5.238799999999999851e-15
1.477210000000000000e+05 5.698090000000000260e-15
1.486230000000000000e+05 5.449410000000000329e-15
1.495230000000000000e+05 5.748500000000000225e-15
1.504230000000000000e+05 6.435859999999999625e-15
1.513230000000000000e+05 6.151170000000000120e-15
1.522230000000000000e+05 6.458010000000000192e-15
1.531250000000000000e+05 6.445209999999999668e-15
1.540250000000000000e+05 6.562730000000000047e-15
1.549270000000000000e+05 6.985620000000000101e-15
1.558270000000000000e+05 6.926659999999999632e-15
1.567290000000000000e+05 6.923499999999999794e-15
1.576310000000000000e+05 8.067639999999999488e-15
1.585310000000000000e+05 8.606919999999999842e-15
1.594310000000000000e+05 8.907619999999999384e-15
1.603310000000000000e+05 8.980949999999999335e-15
1.612310000000000000e+05 9.445940000000000605e-15
1.621320000000000000e+05 9.583009999999999498e-15
1.630320000000000000e+05 9.747970000000000506e-15
1.639330000000000000e+05 1.054210000000000065e-14
1.648330000000000000e+05 1.063280000000000033e-14
1.657330000000000000e+05 1.065919999999999934e-14
1.666330000000000000e+05 1.098570000000000021e-14
1.675330000000000000e+05 1.044499999999999992e-14
1.684330000000000000e+05 1.147649999999999943e-14
1.693360000000000000e+05 1.062029999999999944e-14
1.702360000000000000e+05 1.145429999999999997e-14
1.711380000000000000e+05 1.230650000000000069e-14
1.720380000000000000e+05 1.212180000000000066e-14
1.729380000000000000e+05 1.200799999999999948e-14
1.738380000000000000e+05 1.260749999999999986e-14
1.747410000000000000e+05 1.271140000000000062e-14
1.756410000000000000e+05 1.243109999999999960e-14
1.765410000000000000e+05 1.192640000000000068e-14
1.774410000000000000e+05 1.270109999999999964e-14
1.783410000000000000e+05 1.299160000000000072e-14
1.792410000000000000e+05 1.410119999999999966e-14
1.801410000000000000e+05 1.425190000000000110e-14
1.810430000000000000e+05 1.446290000000000078e-14
1.819450000000000000e+05 1.440950000000000035e-14
1.828450000000000000e+05 1.477609999999999964e-14
1.837450000000000000e+05 1.476430000000000051e-14
1.846450000000000000e+05 1.502530000000000061e-14
1.855450000000000000e+05 1.585240000000000019e-14
1.864450000000000000e+05 1.596830000000000035e-14
1.873450000000000000e+05 1.587739999999999882e-14
1.882450000000000000e+05 1.651350000000000140e-14
1.891450000000000000e+05 1.636639999999999868e-14
1.900450000000000000e+05 1.655090000000000158e-14
1.909450000000000000e+05 1.650120000000000079e-14
1.918450000000000000e+05 1.702769999999999860e-14
1.927450000000000000e+05 1.698520000000000155e-14
1.936450000000000000e+05 1.788439999999999849e-14
1.945450000000000000e+05 1.747669999999999938e-14
1.954450000000000000e+05 1.813669999999999985e-14
1.963450000000000000e+05 1.707899999999999846e-14
1.972450000000000000e+05 1.774570000000000119e-14
1.981450000000000000e+05 1.678420000000000006e-14
1.990450000000000000e+05 1.855359999999999919e-14
1.999470000000000000e+05 1.816579999999999869e-14
2.008470000000000000e+05 1.808739999999999962e-14
2.017470000000000000e+05 1.735830000000000125e-14
2.026470000000000000e+05 1.761510000000000021e-14
2.035490000000000000e+05 1.783999999999999959e-14
2.044490000000000000e+05 1.870239999999999877e-14
2.053510000000000000e+05 1.808709999999999999e-14
2.062510000000000000e+05 1.791399999999999882e-14
2.071510000000000000e+05 1.852280000000000035e-14
2.080530000000000000e+05 1.815559999999999864e-14
2.089530000000000000e+05 1.878210000000000044e-14
2.098540000000000000e+05 1.968850000000000113e-14
2.107540000000000000e+05 1.875449999999999976e-14
2.116540000000000000e+05 1.910390000000000027e-14
2.125540000000000000e+05 1.920679999999999963e-14
2.134540000000000000e+05 1.883760000000000144e-14
2.143540000000000000e+05 1.927150000000000086e-14
2.152560000000000000e+05 1.929860000000000006e-14
2.161580000000000000e+05 1.973610000000000135e-14
2.170580000000000000e+05 1.991729999999999885e-14
2.179580000000000000e+05 2.062240000000000157e-14
2.188580000000000000e+05 2.004959999999999984e-14
2.197580000000000000e+05 2.057259999999999985e-14
2.206600000000000000e+05 2.004330000000000129e-14
2.215600000000000000e+05 2.019669999999999941e-14
2.224600000000000000e+05 1.955630000000000107e-14
2.233600000000000000e+05 1.960930000000000094e-14
2.242600000000000000e+05 1.973899999999999988e-14
2.251600000000000000e+05 2.033029999999999984e-14
2.260600000000000000e+05 2.100830000000000021e-14
2.269600000000000000e+05 2.149440000000000154e-14
2.278600000000000000e+05 2.110550000000000029e-14
2.287600000000000000e+05 2.056650000000000001e-14
2.296600000000000000e+05 2.147099999999999883e-14
2.305620000000000000e+05 2.167680000000000072e-14
2.314620000000000000e+05 2.042890000000000030e-14
2.323620000000000000e+05 2.086349999999999991e-14
2.332620000000000000e+05 2.025139999999999929e-14
2.341640000000000000e+05 2.196849999999999873e-14
2.350640000000000000e+05 2.130370000000000102e-14
2.359640000000000000e+05 2.099219999999999902e-14
2.368640000000000000e+05 2.150690000000000086e-14
2.377640000000000000e+05 2.122709999999999974e-14
2.386640000000000000e+05 2.143499999999999904e-14
2.395640000000000000e+05 2.141399999999999968e-14
2.404640000000000000e+05 2.266819999999999864e-14
2.413660000000000000e+05 2.172770000000000003e-14
2.422680000000000000e+05 2.181310000000000098e-14
2.431680000000000000e+05 2.228249999999999871e-14
2.440680000000000000e+05 2.180739999999999854e-14
2.449680000000000000e+05 2.305830000000000157e-14
2.458680000000000000e+05 2.203919999999999888e-14
2.467690000000000000e+05 2.149149999999999986e-14
2.476690000000000000e+05 2.391220000000000071e-14
2.485710000000000000e+05 2.538759999999999941e-14
2.494720000000000000e+05 2.306819999999999883e-14
2.503720000000000000e+05 2.202370000000000010e-14
2.512740000000000000e+05 2.453149999999999877e-14
2.521740000000000000e+05 2.320579999999999854e-14
2.530740000000000000e+05 2.365390000000000044e-14
2.539740000000000000e+05 2.359129999999999978e-14
2.548740000000000000e+05 2.583849999999999890e-14
2.557740000000000000e+05 2.568489999999999893e-14
