# Supplementary material for: Quantitative modeling identifies critical cell mechanics driving bile duct lumen formation
Source: PLoS Comput Biol. 2022 Feb 18;18(2):e1009653. doi: 10.1371/journal.pcbi.1009653 (PMC8856558; doi:10.1371/journal.pcbi.1009653)
Supplement: S1 Data — All figures with simulation data can be generated using the python script delivered for each figure. (ZIP) [file pcbi.1009653.s008.zip › data/Fig9A/signalling_time_low_effect/t1.txt]

1.009060000000000000e+05 0.000000000000000000e+00
1.018060000000000000e+05 0.000000000000000000e+00
1.027060000000000000e+05 0.000000000000000000e+00
1.036060000000000000e+05 0.000000000000000000e+00
1.045060000000000000e+05 0.000000000000000000e+00
1.054060000000000000e+05 0.000000000000000000e+00
1.063070000000000000e+05 1.197430000000000014e-16
1.072080000000000000e+05 1.544620000000000090e-16
1.081080000000000000e+05 2.861320000000000117e-16
1.090100000000000000e+05 2.122020000000000115e-16
1.099110000000000000e+05 3.090969999999999816e-16
1.108110000000000000e+05 4.412819999999999789e-16
1.117110000000000000e+05 6.097410000000000406e-16
1.126120000000000000e+05 5.691350000000000273e-16
1.135120000000000000e+05 6.863439999999999958e-16
1.144120000000000000e+05 1.079409999999999922e-15
1.153130000000000000e+05 1.083029999999999969e-15
1.162140000000000000e+05 1.184529999999999942e-15
1.171160000000000000e+05 1.359469999999999981e-15
1.180160000000000000e+05 1.557659999999999953e-15
1.189160000000000000e+05 1.553070000000000011e-15
1.198160000000000000e+05 1.697130000000000028e-15
1.207170000000000000e+05 1.714669999999999915e-15
1.216170000000000000e+05 1.881990000000000038e-15
1.225170000000000000e+05 1.904980000000000043e-15
1.234170000000000000e+05 1.955990000000000058e-15
1.243180000000000000e+05 1.965029999999999905e-15
1.252200000000000000e+05 2.091240000000000037e-15
1.261200000000000000e+05 2.273729999999999971e-15
1.270200000000000000e+05 2.309560000000000003e-15
1.279210000000000000e+05 2.375559999999999892e-15
1.288210000000000000e+05 2.447539999999999930e-15
1.297210000000000000e+05 2.428939999999999982e-15
1.306220000000000000e+05 2.525360000000000078e-15
1.315220000000000000e+05 2.602210000000000133e-15
1.324220000000000000e+05 2.660710000000000197e-15
1.333240000000000000e+05 2.478320000000000008e-15
1.342240000000000000e+05 2.583229999999999971e-15
1.351240000000000000e+05 2.450720000000000111e-15
1.360240000000000000e+05 2.530550000000000069e-15
1.369240000000000000e+05 2.531759999999999945e-15
1.378240000000000000e+05 2.588080000000000040e-15
1.387240000000000000e+05 2.658110000000000115e-15
1.396240000000000000e+05 2.743910000000000050e-15
1.405240000000000000e+05 2.773130000000000158e-15
1.414240000000000000e+05 2.784739999999999966e-15
1.423240000000000000e+05 2.882080000000000084e-15
1.432240000000000000e+05 2.850850000000000166e-15
1.441240000000000000e+05 3.028010000000000071e-15
1.450240000000000000e+05 3.062390000000000050e-15
1.459240000000000000e+05 3.051219999999999910e-15
1.468240000000000000e+05 3.026330000000000012e-15
1.477240000000000000e+05 3.072270000000000124e-15
1.486240000000000000e+05 3.123539999999999870e-15
1.495240000000000000e+05 3.039409999999999822e-15
1.504240000000000000e+05 3.160519999999999931e-15
1.513240000000000000e+05 3.123309999999999864e-15
1.522240000000000000e+05 3.261280000000000014e-15
1.531240000000000000e+05 3.089260000000000031e-15
1.540240000000000000e+05 3.208420000000000176e-15
1.549240000000000000e+05 3.148409999999999819e-15
1.558240000000000000e+05 3.241749999999999872e-15
1.567240000000000000e+05 3.363720000000000156e-15
1.576240000000000000e+05 3.322280000000000019e-15
1.585240000000000000e+05 3.221160000000000064e-15
1.594240000000000000e+05 3.335670000000000025e-15
1.603240000000000000e+05 3.358660000000000030e-15
1.612240000000000000e+05 3.370229999999999940e-15
1.621240000000000000e+05 3.440360000000000155e-15
1.630240000000000000e+05 3.499010000000000033e-15
1.639240000000000000e+05 3.492089999999999913e-15
1.648240000000000000e+05 3.382440000000000192e-15
1.657240000000000000e+05 3.418439999999999988e-15
1.666240000000000000e+05 3.409830000000000031e-15
1.675240000000000000e+05 3.289190000000000106e-15
1.684240000000000000e+05 3.397329999999999927e-15
1.693240000000000000e+05 3.471480000000000156e-15
1.702260000000000000e+05 3.516930000000000135e-15
1.711260000000000000e+05 3.530609999999999994e-15
1.720260000000000000e+05 3.578969999999999857e-15
1.729260000000000000e+05 3.483670000000000064e-15
1.738260000000000000e+05 3.533160000000000006e-15
1.747260000000000000e+05 3.633599999999999721e-15
1.756260000000000000e+05 3.546589999999999911e-15
1.765260000000000000e+05 3.599299999999999933e-15
1.774260000000000000e+05 3.613360000000000008e-15
1.783260000000000000e+05 3.724389999999999763e-15
1.792260000000000000e+05 3.600110000000000039e-15
1.801260000000000000e+05 3.591670000000000241e-15
1.810260000000000000e+05 3.667370000000000268e-15
1.819260000000000000e+05 3.735219999999999980e-15
1.828260000000000000e+05 3.781220000000000333e-15
1.837260000000000000e+05 3.646849999999999690e-15
1.846260000000000000e+05 3.792840000000000313e-15
1.855260000000000000e+05 3.728679999999999681e-15
1.864260000000000000e+05 3.633500000000000370e-15
1.873260000000000000e+05 3.770670000000000191e-15
1.882260000000000000e+05 3.677949999999999742e-15
1.891260000000000000e+05 3.826559999999999607e-15
1.900260000000000000e+05 3.715450000000000055e-15
1.909260000000000000e+05 3.829970000000000189e-15
1.918260000000000000e+05 3.553090000000000312e-15
1.927260000000000000e+05 3.913710000000000244e-15
1.936260000000000000e+05 3.657219999999999896e-15
1.945260000000000000e+05 3.724440000000000227e-15
1.954260000000000000e+05 3.557009999999999792e-15
1.963260000000000000e+05 3.745319999999999888e-15
1.972260000000000000e+05 3.702330000000000347e-15
1.981260000000000000e+05 3.994200000000000098e-15
1.990260000000000000e+05 3.891899999999999994e-15
1.999260000000000000e+05 4.105649999999999967e-15
2.008260000000000000e+05 4.274979999999999900e-15
2.017260000000000000e+05 4.188780000000000195e-15
2.026260000000000000e+05 4.403399999999999727e-15
2.035260000000000000e+05 4.275719999999999987e-15
2.044260000000000000e+05 4.365379999999999949e-15
2.053260000000000000e+05 4.251739999999999940e-15
2.062260000000000000e+05 4.327820000000000183e-15
2.071280000000000000e+05 4.594390000000000095e-15
2.080280000000000000e+05 4.562830000000000032e-15
2.089280000000000000e+05 4.542819999999999929e-15
2.098280000000000000e+05 4.462330000000000075e-15
2.107280000000000000e+05 4.765649999999999647e-15
2.116280000000000000e+05 4.886040000000000012e-15
2.125280000000000000e+05 4.704969999999999616e-15
2.134280000000000000e+05 4.758260000000000133e-15
2.143300000000000000e+05 4.808170000000000188e-15
2.152300000000000000e+05 4.884290000000000329e-15
2.161300000000000000e+05 4.918270000000000143e-15
2.170300000000000000e+05 4.914060000000000022e-15
2.179300000000000000e+05 5.169290000000000029e-15
2.188300000000000000e+05 5.096759999999999618e-15
2.197300000000000000e+05 5.267980000000000061e-15
2.206300000000000000e+05 5.000579999999999700e-15
2.215300000000000000e+05 4.941419999999999740e-15
2.224300000000000000e+05 5.066730000000000193e-15
2.233300000000000000e+05 5.171279999999999890e-15
2.242310000000000000e+05 5.150419999999999784e-15
2.251320000000000000e+05 5.211930000000000265e-15
2.260320000000000000e+05 5.320650000000000185e-15
2.269320000000000000e+05 5.321400000000000050e-15
2.278320000000000000e+05 5.218350000000000081e-15
2.287320000000000000e+05 5.410280000000000027e-15
2.296320000000000000e+05 5.241910000000000014e-15
2.305320000000000000e+05 5.340829999999999657e-15
2.314320000000000000e+05 5.447449999999999800e-15
2.323320000000000000e+05 5.630710000000000337e-15
2.332320000000000000e+05 5.470030000000000258e-15
2.341320000000000000e+05 5.736259999999999853e-15
2.350320000000000000e+05 5.731839999999999674e-15
2.359320000000000000e+05 5.663830000000000370e-15
2.368320000000000000e+05 5.693000000000000014e-15
2.377320000000000000e+05 5.435840000000000387e-15
2.386320000000000000e+05 5.743779999999999628e-15
2.395320000000000000e+05 5.655160000000000172e-15
2.404320000000000000e+05 5.697689999999999701e-15
2.413320000000000000e+05 5.704830000000000050e-15
2.422320000000000000e+05 5.853619999999999851e-15
2.431320000000000000e+05 5.782379999999999900e-15
2.440320000000000000e+05 5.762609999999999975e-15
2.449320000000000000e+05 5.971040000000000090e-15
2.458320000000000000e+05 5.953860000000000075e-15
2.467330000000000000e+05 6.030050000000000235e-15
2.476330000000000000e+05 6.109500000000000372e-15
2.485330000000000000e+05 6.236879999999999693e-15
2.494330000000000000e+05 6.117349999999999898e-15
2.503330000000000000e+05 6.188900000000000045e-15
2.512330000000000000e+05 5.975030000000000378e-15
2.521330000000000000e+05 6.234819999999999813e-15
2.530330000000000000e+05 6.108789999999999617e-15
2.539330000000000000e+05 6.213730000000000095e-15
2.548330000000000000e+05 6.368380000000000350e-15
2.557330000000000000e+05 6.416840000000000353e-15
2.566330000000000000e+05 6.274559999999999942e-15
2.575330000000000000e+05 6.305949999999999847e-15
2.584330000000000000e+05 6.273630000000000142e-15
2.593330000000000000e+05 6.461679999999999717e-15
2.602330000000000000e+05 6.344480000000000100e-15
2.611330000000000000e+05 6.498540000000000083e-15
2.620330000000000000e+05 6.507259999999999956e-15
2.629330000000000000e+05 6.529939999999999765e-15
2.638330000000000000e+05 6.411040000000000140e-15
2.647330000000000000e+05 6.583950000000000025e-15
2.656330000000000000e+05 6.529859999999999969e-15
2.665330000000000000e+05 6.500749999999999778e-15
2.674330000000000000e+05 6.609020000000000253e-15
2.683330000000000000e+05 6.692289999999999731e-15
2.692330000000000000e+05 6.544999999999999659e-15
2.701330000000000000e+05 6.504889999999999880e-15
2.710330000000000000e+05 6.669560000000000247e-15
2.719330000000000000e+05 6.631020000000000216e-15
2.728330000000000000e+05 6.669369999999999745e-15
2.737330000000000000e+05 6.618079999999999655e-15
2.746330000000000000e+05 6.737139999999999661e-15
2.755330000000000000e+05 6.749139999999999856e-15
2.764330000000000000e+05 6.727060000000000097e-15
2.773330000000000000e+05 6.767260000000000237e-15
2.782330000000000000e+05 6.823270000000000135e-15
2.791330000000000000e+05 6.867779999999999748e-15
2.800330000000000000e+05 6.811489999999999774e-15
2.809330000000000000e+05 7.031749999999999926e-15
2.818330000000000000e+05 6.963470000000000323e-15
2.827330000000000000e+05 7.094459999999999716e-15
2.836330000000000000e+05 7.083219999999999952e-15
2.845330000000000000e+05 7.004070000000000233e-15
2.854330000000000000e+05 7.099360000000000249e-15
2.863330000000000000e+05 6.978750000000000051e-15
2.872330000000000000e+05 7.106820000000000572e-15
2.881330000000000000e+05 7.060070000000000354e-15
2.890330000000000000e+05 7.183019999999999720e-15
2.899330000000000000e+05 7.123820000000000651e-15
2.908330000000000000e+05 7.142989999999999738e-15
2.917330000000000000e+05 7.173770000000000605e-15
2.926330000000000000e+05 7.305970000000000662e-15
2.935330000000000000e+05 7.248470000000000024e-15
2.944330000000000000e+05 7.308419999999999746e-15
2.953330000000000000e+05 7.281369999999999434e-15
