# Supplementary material for: Quantitative modeling identifies critical cell mechanics driving bile duct lumen formation
Source: PLoS Comput Biol. 2022 Feb 18;18(2):e1009653. doi: 10.1371/journal.pcbi.1009653 (PMC8856558; doi:10.1371/journal.pcbi.1009653)
Supplement: S1 Data — All figures with simulation data can be generated using the python script delivered for each figure. (ZIP) [file pcbi.1009653.s008.zip › data/Fig9A/signalling_time_low_effect/t2.txt]

1.009060000000000000e+05 0.000000000000000000e+00
1.018060000000000000e+05 0.000000000000000000e+00
1.027060000000000000e+05 0.000000000000000000e+00
1.036060000000000000e+05 0.000000000000000000e+00
1.045060000000000000e+05 0.000000000000000000e+00
1.054060000000000000e+05 6.385879999999999797e-17
1.063060000000000000e+05 1.681890000000000100e-16
1.072080000000000000e+05 2.469280000000000161e-16
1.081080000000000000e+05 2.996970000000000162e-16
1.090080000000000000e+05 2.185629999999999979e-16
1.099080000000000000e+05 4.341150000000000046e-16
1.108080000000000000e+05 4.904330000000000157e-16
1.117090000000000000e+05 6.604699999999999623e-16
1.126090000000000000e+05 8.995469999999999421e-16
1.135090000000000000e+05 1.001400000000000061e-15
1.144090000000000000e+05 1.098950000000000039e-15
1.153100000000000000e+05 1.056760000000000038e-15
1.162110000000000000e+05 1.368319999999999917e-15
1.171120000000000000e+05 1.564489999999999908e-15
1.180120000000000000e+05 1.689029999999999956e-15
1.189120000000000000e+05 1.762750000000000097e-15
1.198120000000000000e+05 1.796700000000000185e-15
1.207140000000000000e+05 1.897200000000000142e-15
1.216140000000000000e+05 1.986019999999999877e-15
1.225140000000000000e+05 2.059040000000000026e-15
1.234150000000000000e+05 2.030840000000000081e-15
1.243160000000000000e+05 2.011830000000000192e-15
1.252160000000000000e+05 2.164729999999999975e-15
1.261160000000000000e+05 2.341420000000000091e-15
1.270160000000000000e+05 2.330619999999999994e-15
1.279170000000000000e+05 2.394209999999999909e-15
1.288170000000000000e+05 2.393760000000000069e-15
1.297170000000000000e+05 2.541309999999999874e-15
1.306170000000000000e+05 2.413479999999999924e-15
1.315170000000000000e+05 2.475980000000000052e-15
1.324170000000000000e+05 2.512489999999999930e-15
1.333170000000000000e+05 2.614310000000000074e-15
1.342170000000000000e+05 2.654789999999999895e-15
1.351170000000000000e+05 2.796199999999999959e-15
1.360170000000000000e+05 2.967040000000000187e-15
1.369170000000000000e+05 2.938469999999999803e-15
1.378170000000000000e+05 2.917479999999999831e-15
1.387170000000000000e+05 2.963439999999999891e-15
1.396170000000000000e+05 3.062230000000000063e-15
1.405170000000000000e+05 3.044719999999999903e-15
1.414170000000000000e+05 3.044060000000000006e-15
1.423170000000000000e+05 3.001530000000000082e-15
1.432170000000000000e+05 3.044940000000000131e-15
1.441170000000000000e+05 3.063400000000000041e-15
1.450170000000000000e+05 3.005890000000000019e-15
1.459170000000000000e+05 2.982120000000000029e-15
1.468170000000000000e+05 3.113130000000000160e-15
1.477170000000000000e+05 3.067670000000000009e-15
1.486170000000000000e+05 3.063520000000000129e-15
1.495170000000000000e+05 3.006030000000000057e-15
1.504170000000000000e+05 2.962470000000000193e-15
1.513170000000000000e+05 3.035310000000000012e-15
1.522170000000000000e+05 3.042509999999999814e-15
1.531170000000000000e+05 2.016530000000000051e-15
1.540170000000000000e+05 3.003559999999999841e-15
1.549170000000000000e+05 3.035130000000000076e-15
1.558170000000000000e+05 3.069010000000000146e-15
1.567170000000000000e+05 2.972410000000000114e-15
1.576170000000000000e+05 3.067129999999999807e-15
1.585170000000000000e+05 3.074770000000000066e-15
1.594170000000000000e+05 3.017299999999999942e-15
1.603170000000000000e+05 3.067400000000000106e-15
1.612170000000000000e+05 3.035649999999999935e-15
1.621170000000000000e+05 3.166379999999999990e-15
1.630170000000000000e+05 3.168060000000000049e-15
1.639170000000000000e+05 3.180199999999999887e-15
1.648170000000000000e+05 3.138419999999999828e-15
1.657170000000000000e+05 3.153649999999999880e-15
1.666170000000000000e+05 3.159290000000000106e-15
1.675170000000000000e+05 3.044750000000000024e-15
1.684170000000000000e+05 3.222930000000000091e-15
1.693170000000000000e+05 3.300409999999999922e-15
1.702170000000000000e+05 3.174599999999999954e-15
1.711170000000000000e+05 3.082050000000000058e-15
1.720170000000000000e+05 2.994519999999999994e-15
1.729170000000000000e+05 3.126409999999999856e-15
1.738170000000000000e+05 3.012859999999999815e-15
1.747170000000000000e+05 3.101830000000000154e-15
1.756170000000000000e+05 3.151329999999999874e-15
1.765170000000000000e+05 2.958830000000000000e-15
1.774170000000000000e+05 3.148669999999999945e-15
1.783170000000000000e+05 3.164320000000000111e-15
1.792170000000000000e+05 3.163910000000000169e-15
1.801170000000000000e+05 3.101020000000000048e-15
1.810170000000000000e+05 3.164230000000000143e-15
1.819180000000000000e+05 3.108630000000000186e-15
1.828180000000000000e+05 3.291109999999999948e-15
1.837180000000000000e+05 3.308329999999999861e-15
1.846180000000000000e+05 3.056249999999999915e-15
1.855180000000000000e+05 3.157739999999999913e-15
1.864180000000000000e+05 3.302089999999999981e-15
1.873180000000000000e+05 3.284649999999999839e-15
1.882180000000000000e+05 3.329299999999999885e-15
1.891180000000000000e+05 3.303270000000000130e-15
1.900180000000000000e+05 3.367979999999999953e-15
1.909180000000000000e+05 3.354530000000000099e-15
1.918180000000000000e+05 3.363740000000000105e-15
1.927180000000000000e+05 3.529280000000000030e-15
1.936180000000000000e+05 3.477409999999999840e-15
1.945180000000000000e+05 3.480209999999999806e-15
1.954180000000000000e+05 3.610410000000000226e-15
1.963180000000000000e+05 3.532189999999999913e-15
1.972180000000000000e+05 3.535609999999999878e-15
1.981200000000000000e+05 3.514030000000000029e-15
1.990200000000000000e+05 3.560979999999999736e-15
1.999200000000000000e+05 3.636730000000000228e-15
2.008220000000000000e+05 3.634049999999999955e-15
2.017220000000000000e+05 3.677790000000000149e-15
2.026220000000000000e+05 3.732929999999999700e-15
2.035220000000000000e+05 3.880529999999999969e-15
2.044220000000000000e+05 3.930320000000000330e-15
2.053220000000000000e+05 3.998209999999999941e-15
2.062220000000000000e+05 3.905600000000000197e-15
2.071220000000000000e+05 3.964790000000000277e-15
2.080220000000000000e+05 4.031699999999999623e-15
2.089220000000000000e+05 4.145250000000000058e-15
2.098220000000000000e+05 4.164720000000000353e-15
2.107220000000000000e+05 4.124170000000000118e-15
2.116220000000000000e+05 4.173580000000000264e-15
2.125220000000000000e+05 4.238380000000000055e-15
2.134220000000000000e+05 4.263969999999999747e-15
2.143220000000000000e+05 4.285959999999999932e-15
2.152220000000000000e+05 4.248839999999999834e-15
2.161220000000000000e+05 4.264550000000000241e-15
2.170220000000000000e+05 4.295889999999999682e-15
2.179240000000000000e+05 4.306390000000000148e-15
2.188240000000000000e+05 4.320859999999999770e-15
2.197240000000000000e+05 4.271199999999999669e-15
2.206240000000000000e+05 4.311910000000000285e-15
2.215240000000000000e+05 4.531110000000000376e-15
2.224240000000000000e+05 4.599329999999999737e-15
2.233240000000000000e+05 4.641850000000000278e-15
2.242240000000000000e+05 4.624829999999999856e-15
2.251240000000000000e+05 4.630590000000000170e-15
2.260240000000000000e+05 4.711199999999999719e-15
2.269240000000000000e+05 4.841040000000000267e-15
2.278240000000000000e+05 4.801160000000000100e-15
2.287240000000000000e+05 4.819780000000000391e-15
2.296240000000000000e+05 4.833169999999999608e-15
2.305240000000000000e+05 4.888989999999999794e-15
2.314240000000000000e+05 5.007740000000000392e-15
2.323240000000000000e+05 4.964740000000000285e-15
2.332240000000000000e+05 5.098650000000000128e-15
2.341240000000000000e+05 5.004359999999999931e-15
2.350240000000000000e+05 5.023219999999999610e-15
2.359240000000000000e+05 4.973369999999999796e-15
2.368240000000000000e+05 5.082079999999999939e-15
2.377240000000000000e+05 5.120339999999999895e-15
2.386240000000000000e+05 5.172869999999999981e-15
2.395240000000000000e+05 5.214620000000000314e-15
2.404240000000000000e+05 5.197130000000000103e-15
2.413240000000000000e+05 5.186479999999999822e-15
2.422240000000000000e+05 5.336069999999999951e-15
2.431240000000000000e+05 5.160100000000000367e-15
2.440240000000000000e+05 5.176970000000000186e-15
2.449240000000000000e+05 5.152110000000000014e-15
2.458240000000000000e+05 5.128059999999999949e-15
2.467240000000000000e+05 5.134710000000000166e-15
2.476240000000000000e+05 5.117199999999999611e-15
2.485240000000000000e+05 5.163090000000000047e-15
2.494240000000000000e+05 5.081330000000000075e-15
2.503240000000000000e+05 5.287640000000000069e-15
2.512240000000000000e+05 5.183600000000000059e-15
2.521240000000000000e+05 5.263860000000000302e-15
2.530240000000000000e+05 5.305700000000000209e-15
2.539240000000000000e+05 5.389849999999999811e-15
2.548240000000000000e+05 5.429080000000000253e-15
2.557240000000000000e+05 5.387810000000000275e-15
2.566240000000000000e+05 5.442169999999999841e-15
2.575240000000000000e+05 5.369290000000000124e-15
2.584240000000000000e+05 5.525500000000000349e-15
2.593240000000000000e+05 5.545210000000000032e-15
2.602240000000000000e+05 5.480179999999999841e-15
2.611240000000000000e+05 5.517710000000000275e-15
2.620240000000000000e+05 5.387780000000000154e-15
2.629240000000000000e+05 5.343560000000000394e-15
2.638240000000000000e+05 5.538690000000000076e-15
2.647240000000000000e+05 5.542400000000000288e-15
2.656240000000000000e+05 5.518770000000000336e-15
2.665240000000000000e+05 5.522909999999999650e-15
2.674240000000000000e+05 5.620980000000000078e-15
2.683240000000000000e+05 5.561100000000000375e-15
2.692240000000000000e+05 5.656930000000000199e-15
2.701240000000000000e+05 5.683659999999999747e-15
2.710240000000000000e+05 5.757199999999999755e-15
2.719240000000000000e+05 5.594370000000000223e-15
2.728240000000000000e+05 5.692299999999999825e-15
2.737240000000000000e+05 5.633599999999999877e-15
2.746240000000000000e+05 5.759050000000000367e-15
2.755240000000000000e+05 5.820959999999999829e-15
2.764240000000000000e+05 5.669949999999999767e-15
2.773240000000000000e+05 5.697159999999999671e-15
2.782240000000000000e+05 5.840259999999999965e-15
2.791240000000000000e+05 5.751279999999999848e-15
2.800240000000000000e+05 5.999139999999999896e-15
2.809240000000000000e+05 5.970529999999999615e-15
2.818240000000000000e+05 6.018059999999999817e-15
2.827240000000000000e+05 5.963289999999999915e-15
2.836240000000000000e+05 6.042709999999999932e-15
2.845240000000000000e+05 5.995219999999999627e-15
2.854240000000000000e+05 5.843849999999999694e-15
2.863240000000000000e+05 5.808569999999999641e-15
2.872240000000000000e+05 5.839529999999999655e-15
2.881240000000000000e+05 5.870930000000000126e-15
2.890240000000000000e+05 5.935150000000000211e-15
2.899240000000000000e+05 6.133149999999999879e-15
2.908240000000000000e+05 6.077259999999999675e-15
2.917240000000000000e+05 6.239879999999999939e-15
2.926240000000000000e+05 6.025800000000000215e-15
2.935240000000000000e+05 6.161379999999999945e-15
2.944240000000000000e+05 6.200130000000000032e-15
2.953240000000000000e+05 6.253370000000000085e-15
2.962240000000000000e+05 6.358320000000000341e-15
2.971240000000000000e+05 6.393920000000000367e-15
2.980240000000000000e+05 6.324329999999999960e-15
2.989240000000000000e+05 6.595049999999999752e-15
2.998240000000000000e+05 6.510690000000000093e-15
