# Supplementary material for: Quantitative modeling identifies critical cell mechanics driving bile duct lumen formation
Source: PLoS Comput Biol. 2022 Feb 18;18(2):e1009653. doi: 10.1371/journal.pcbi.1009653 (PMC8856558; doi:10.1371/journal.pcbi.1009653)
Supplement: S1 Data — All figures with simulation data can be generated using the python script delivered for each figure. (ZIP) [file pcbi.1009653.s008.zip › data/Fig9A/signalling_time_low_effect/t3.txt]

1.009060000000000000e+05 0.000000000000000000e+00
1.018060000000000000e+05 0.000000000000000000e+00
1.027060000000000000e+05 0.000000000000000000e+00
1.036060000000000000e+05 0.000000000000000000e+00
1.045060000000000000e+05 0.000000000000000000e+00
1.054060000000000000e+05 1.229930000000000049e-16
1.063060000000000000e+05 1.651080000000000000e-16
1.072080000000000000e+05 2.109749999999999917e-16
1.081080000000000000e+05 2.136479999999999959e-16
1.090080000000000000e+05 2.431829999999999917e-16
1.099080000000000000e+05 2.500080000000000089e-16
1.108080000000000000e+05 3.942200000000000239e-16
1.117080000000000000e+05 5.483069999999999776e-16
1.126080000000000000e+05 7.739970000000000023e-16
1.135080000000000000e+05 9.840879999999999485e-16
1.144080000000000000e+05 9.581469999999999477e-16
1.153080000000000000e+05 1.088820000000000010e-15
1.162080000000000000e+05 1.510839999999999914e-15
1.171080000000000000e+05 1.415320000000000090e-15
1.180080000000000000e+05 1.587820000000000033e-15
1.189080000000000000e+05 1.620780000000000079e-15
1.198080000000000000e+05 1.752710000000000036e-15
1.207080000000000000e+05 1.896000000000000043e-15
1.216080000000000000e+05 2.076640000000000154e-15
1.225080000000000000e+05 2.066979999999999915e-15
1.234080000000000000e+05 2.005539999999999847e-15
1.243080000000000000e+05 2.057230000000000101e-15
1.252080000000000000e+05 2.170029999999999883e-15
1.261080000000000000e+05 2.246509999999999895e-15
1.270080000000000000e+05 2.571250000000000119e-15
1.279080000000000000e+05 2.439569999999999920e-15
1.288100000000000000e+05 2.568170000000000077e-15
1.297100000000000000e+05 2.617789999999999886e-15
1.306100000000000000e+05 2.570170000000000110e-15
1.315100000000000000e+05 2.612649999999999964e-15
1.324100000000000000e+05 2.570610000000000172e-15
1.333100000000000000e+05 2.657589999999999862e-15
1.342100000000000000e+05 2.696760000000000062e-15
1.351100000000000000e+05 2.673570000000000173e-15
1.360100000000000000e+05 2.669969999999999878e-15
1.369100000000000000e+05 2.752349999999999848e-15
1.378120000000000000e+05 2.769080000000000023e-15
1.387120000000000000e+05 2.878800000000000157e-15
1.396120000000000000e+05 2.878989999999999870e-15
1.405120000000000000e+05 2.900459999999999803e-15
1.414120000000000000e+05 2.861669999999999817e-15
1.423120000000000000e+05 2.850809999999999874e-15
1.432120000000000000e+05 3.002450000000000105e-15
1.441120000000000000e+05 2.975869999999999977e-15
1.450120000000000000e+05 3.097199999999999919e-15
1.459120000000000000e+05 2.993829999999999977e-15
1.468120000000000000e+05 3.198190000000000008e-15
1.477120000000000000e+05 3.268130000000000115e-15
1.486120000000000000e+05 3.335610000000000178e-15
1.495120000000000000e+05 3.053990000000000150e-15
1.504120000000000000e+05 3.260609999999999946e-15
1.513120000000000000e+05 3.336780000000000156e-15
1.522120000000000000e+05 3.449750000000000096e-15
1.531120000000000000e+05 3.398950000000000139e-15
1.540120000000000000e+05 3.438279999999999932e-15
1.549120000000000000e+05 3.354059999999999916e-15
1.558120000000000000e+05 3.288079999999999976e-15
1.567120000000000000e+05 3.368569999999999830e-15
1.576120000000000000e+05 3.566020000000000307e-15
1.585120000000000000e+05 3.452239999999999867e-15
1.594120000000000000e+05 3.442810000000000027e-15
1.603120000000000000e+05 3.721640000000000260e-15
1.612120000000000000e+05 3.615370000000000212e-15
1.621120000000000000e+05 3.745130000000000175e-15
1.630120000000000000e+05 4.035530000000000318e-15
1.639120000000000000e+05 4.039010000000000130e-15
1.648120000000000000e+05 4.031070000000000242e-15
1.657120000000000000e+05 4.155480000000000226e-15
1.666120000000000000e+05 4.140740000000000306e-15
1.675120000000000000e+05 4.129340000000000160e-15
1.684120000000000000e+05 4.223460000000000199e-15
1.693120000000000000e+05 4.233590000000000227e-15
1.702120000000000000e+05 4.282510000000000241e-15
1.711120000000000000e+05 4.261979999999999886e-15
1.720120000000000000e+05 4.270129999999999831e-15
1.729120000000000000e+05 4.424450000000000335e-15
1.738120000000000000e+05 4.320730000000000298e-15
1.747120000000000000e+05 4.419490000000000349e-15
1.756120000000000000e+05 4.336540000000000056e-15
1.765140000000000000e+05 4.426650000000000252e-15
1.774140000000000000e+05 4.394030000000000129e-15
1.783140000000000000e+05 4.306869999999999714e-15
1.792140000000000000e+05 4.484839999999999725e-15
1.801140000000000000e+05 4.730399999999999715e-15
1.810140000000000000e+05 4.776220000000000133e-15
1.819140000000000000e+05 4.844060000000000067e-15
1.828140000000000000e+05 4.859629999999999648e-15
1.837140000000000000e+05 4.829490000000000306e-15
1.846140000000000000e+05 4.914980000000000044e-15
1.855140000000000000e+05 4.989260000000000139e-15
1.864140000000000000e+05 4.856920000000000044e-15
1.873140000000000000e+05 4.902300000000000004e-15
1.882140000000000000e+05 4.959750000000000178e-15
1.891140000000000000e+05 4.970529999999999931e-15
1.900140000000000000e+05 4.926880000000000100e-15
1.909140000000000000e+05 5.028249999999999615e-15
1.918140000000000000e+05 5.064820000000000128e-15
1.927140000000000000e+05 4.963199999999999869e-15
1.936140000000000000e+05 5.118529999999999970e-15
1.945140000000000000e+05 5.065009999999999842e-15
1.954140000000000000e+05 5.065910000000000310e-15
1.963140000000000000e+05 5.142629999999999710e-15
1.972140000000000000e+05 5.255729999999999911e-15
1.981140000000000000e+05 5.054059999999999930e-15
1.990140000000000000e+05 5.271069999999999881e-15
1.999160000000000000e+05 5.276270000000000044e-15
2.008160000000000000e+05 5.334190000000000007e-15
2.017160000000000000e+05 5.404019999999999803e-15
2.026160000000000000e+05 5.313990000000000191e-15
2.035160000000000000e+05 5.338290000000000212e-15
2.044160000000000000e+05 5.406880000000000011e-15
2.053160000000000000e+05 5.335030000000000234e-15
2.062160000000000000e+05 5.477199999999999939e-15
2.071160000000000000e+05 5.483439999999999819e-15
2.080160000000000000e+05 5.486239999999999786e-15
2.089160000000000000e+05 5.424179999999999720e-15
2.098160000000000000e+05 5.406789999999999648e-15
2.107160000000000000e+05 5.640040000000000037e-15
2.116160000000000000e+05 5.604070000000000361e-15
2.125180000000000000e+05 5.735799999999999841e-15
2.134180000000000000e+05 5.623939999999999637e-15
2.143180000000000000e+05 5.446769999999999955e-15
2.152180000000000000e+05 5.688820000000000013e-15
2.161180000000000000e+05 5.438580000000000112e-15
2.170180000000000000e+05 5.658240000000000214e-15
2.179180000000000000e+05 5.531990000000000184e-15
2.188180000000000000e+05 5.557220000000000004e-15
2.197180000000000000e+05 5.550279999999999935e-15
2.206180000000000000e+05 5.709810000000000379e-15
2.215180000000000000e+05 5.684889999999999967e-15
2.224180000000000000e+05 5.802340000000000327e-15
2.233180000000000000e+05 5.869650000000000232e-15
2.242180000000000000e+05 5.822580000000000041e-15
2.251180000000000000e+05 5.711719999999999655e-15
2.260180000000000000e+05 5.813290000000000239e-15
2.269180000000000000e+05 6.139270000000000065e-15
2.278180000000000000e+05 5.941259999999999831e-15
2.287180000000000000e+05 5.974220000000000272e-15
2.296180000000000000e+05 5.896190000000000067e-15
2.305200000000000000e+05 5.837119999999999681e-15
2.314200000000000000e+05 5.996040000000000299e-15
2.323200000000000000e+05 6.076960000000000044e-15
2.332200000000000000e+05 6.102060000000000393e-15
2.341200000000000000e+05 5.908389999999999753e-15
2.350200000000000000e+05 6.189640000000000132e-15
2.359200000000000000e+05 5.932060000000000392e-15
2.368200000000000000e+05 5.814740000000000292e-15
2.377200000000000000e+05 6.014129999999999771e-15
2.386200000000000000e+05 6.056900000000000267e-15
2.395200000000000000e+05 6.386070000000000052e-15
2.404200000000000000e+05 6.289119999999999926e-15
2.413200000000000000e+05 6.519830000000000080e-15
2.422200000000000000e+05 6.289659999999999734e-15
2.431200000000000000e+05 6.650430000000000269e-15
2.440200000000000000e+05 6.800869999999999614e-15
2.449200000000000000e+05 6.880559999999999928e-15
2.458200000000000000e+05 7.074369999999999818e-15
2.467200000000000000e+05 6.983869999999999629e-15
2.476200000000000000e+05 6.875700000000000082e-15
2.485200000000000000e+05 6.767629999999999886e-15
2.494200000000000000e+05 7.051989999999999639e-15
2.503200000000000000e+05 6.911909999999999935e-15
2.512200000000000000e+05 7.309510000000000716e-15
