# Supplementary material for: Quantitative modeling identifies critical cell mechanics driving bile duct lumen formation
Source: PLoS Comput Biol. 2022 Feb 18;18(2):e1009653. doi: 10.1371/journal.pcbi.1009653 (PMC8856558; doi:10.1371/journal.pcbi.1009653)
Supplement: S1 Data — All figures with simulation data can be generated using the python script delivered for each figure. (ZIP) [file pcbi.1009653.s008.zip › data/Fig9A/signalling_time_low_effect/t4.txt]

1.009070000000000000e+05 0.000000000000000000e+00
1.018070000000000000e+05 0.000000000000000000e+00
1.027070000000000000e+05 0.000000000000000000e+00
1.036070000000000000e+05 0.000000000000000000e+00
1.045080000000000000e+05 0.000000000000000000e+00
1.054080000000000000e+05 9.734579999999999858e-17
1.063080000000000000e+05 1.853550000000000063e-16
1.072080000000000000e+05 2.516910000000000207e-16
1.081100000000000000e+05 2.556859999999999998e-16
1.090100000000000000e+05 2.810130000000000069e-16
1.099100000000000000e+05 3.198689999999999918e-16
1.108100000000000000e+05 3.829200000000000178e-16
1.117100000000000000e+05 6.245070000000000127e-16
1.126110000000000000e+05 7.351479999999999897e-16
1.135120000000000000e+05 9.022459999999999491e-16
1.144120000000000000e+05 9.788810000000000593e-16
1.153120000000000000e+05 1.141799999999999936e-15
1.162120000000000000e+05 1.167230000000000036e-15
1.171120000000000000e+05 1.415550000000000095e-15
1.180120000000000000e+05 1.601629999999999956e-15
1.189120000000000000e+05 1.356520000000000002e-15
1.198120000000000000e+05 1.563229999999999963e-15
1.207140000000000000e+05 1.702819999999999929e-15
1.216140000000000000e+05 1.820659999999999888e-15
1.225140000000000000e+05 1.960799999999999834e-15
1.234140000000000000e+05 2.051569999999999926e-15
1.243140000000000000e+05 2.086179999999999911e-15
1.252140000000000000e+05 2.037369999999999814e-15
1.261140000000000000e+05 2.260959999999999962e-15
1.270140000000000000e+05 2.388899999999999829e-15
1.279160000000000000e+05 2.680410000000000103e-15
1.288160000000000000e+05 2.799319999999999899e-15
1.297160000000000000e+05 2.767899999999999873e-15
1.306160000000000000e+05 2.963419999999999942e-15
1.315160000000000000e+05 3.039639999999999828e-15
1.324160000000000000e+05 3.088970000000000178e-15
1.333160000000000000e+05 3.157489999999999958e-15
1.342160000000000000e+05 3.228190000000000101e-15
1.351170000000000000e+05 3.098590000000000125e-15
1.360170000000000000e+05 3.307380000000000112e-15
1.369170000000000000e+05 3.410579999999999896e-15
1.378180000000000000e+05 3.476070000000000098e-15
1.387180000000000000e+05 3.682040000000000169e-15
1.396180000000000000e+05 3.583030000000000164e-15
1.405180000000000000e+05 3.747909999999999798e-15
1.414180000000000000e+05 3.799809999999999714e-15
1.423180000000000000e+05 3.718140000000000105e-15
1.432180000000000000e+05 3.626009999999999927e-15
1.441180000000000000e+05 3.719420000000000000e-15
1.450180000000000000e+05 3.506279999999999853e-15
1.459180000000000000e+05 3.854649999999999635e-15
1.468180000000000000e+05 3.843250000000000278e-15
1.477180000000000000e+05 3.722070000000000151e-15
1.486180000000000000e+05 3.753399999999999814e-15
1.495180000000000000e+05 3.798679999999999635e-15
1.504180000000000000e+05 3.741800000000000178e-15
1.513180000000000000e+05 3.921370000000000057e-15
1.522180000000000000e+05 3.878899999999999980e-15
1.531180000000000000e+05 3.894739999999999859e-15
1.540180000000000000e+05 3.819800000000000262e-15
1.549180000000000000e+05 3.953799999999999678e-15
1.558180000000000000e+05 3.886379999999999857e-15
1.567180000000000000e+05 3.983309999999999639e-15
1.576180000000000000e+05 3.932210000000000051e-15
1.585180000000000000e+05 3.976880000000000046e-15
1.594180000000000000e+05 3.935329999999999992e-15
1.603180000000000000e+05 3.959980000000000106e-15
1.612180000000000000e+05 3.930260000000000089e-15
1.621180000000000000e+05 4.024109999999999829e-15
1.630180000000000000e+05 3.911650000000000364e-15
1.639180000000000000e+05 3.938790000000000249e-15
1.648190000000000000e+05 3.833849999999999770e-15
1.657190000000000000e+05 3.963380000000000122e-15
1.666190000000000000e+05 3.914920000000000120e-15
1.675190000000000000e+05 3.962920000000000111e-15
1.684200000000000000e+05 4.084880000000000223e-15
1.693200000000000000e+05 4.065879999999999717e-15
1.702200000000000000e+05 4.068099999999999978e-15
1.711200000000000000e+05 4.016289999999999635e-15
1.720200000000000000e+05 4.105259999999999974e-15
1.729200000000000000e+05 4.045200000000000335e-15
1.738200000000000000e+05 4.148930000000000149e-15
1.747200000000000000e+05 4.109470000000000096e-15
1.756200000000000000e+05 4.002719999999999692e-15
1.765200000000000000e+05 4.216749999999999741e-15
1.774200000000000000e+05 4.182839999999999945e-15
1.783210000000000000e+05 4.162170000000000341e-15
1.792210000000000000e+05 4.284299999999999823e-15
1.801210000000000000e+05 4.454399999999999964e-15
1.810210000000000000e+05 4.455850000000000017e-15
1.819210000000000000e+05 4.195290000000000374e-15
1.828210000000000000e+05 4.326090000000000054e-15
1.837210000000000000e+05 4.304510000000000204e-15
1.846210000000000000e+05 4.379320000000000329e-15
1.855210000000000000e+05 4.231120000000000012e-15
1.864210000000000000e+05 4.288500000000000167e-15
1.873210000000000000e+05 4.358390000000000204e-15
1.882210000000000000e+05 4.281399999999999716e-15
1.891220000000000000e+05 4.274459999999999647e-15
1.900220000000000000e+05 4.278340000000000018e-15
1.909220000000000000e+05 4.542460000000000057e-15
1.918220000000000000e+05 4.388860000000000086e-15
1.927220000000000000e+05 4.416590000000000243e-15
1.936220000000000000e+05 4.404540000000000372e-15
1.945220000000000000e+05 4.461699999999999905e-15
1.954220000000000000e+05 4.502439999999999853e-15
1.963220000000000000e+05 4.417489999999999922e-15
1.972220000000000000e+05 4.526489999999999918e-15
1.981220000000000000e+05 4.585119999999999847e-15
1.990220000000000000e+05 4.522470000000000299e-15
1.999230000000000000e+05 4.386139999999999916e-15
2.008230000000000000e+05 4.471169999999999643e-15
2.017230000000000000e+05 4.552999999999999633e-15
2.026230000000000000e+05 4.548059999999999991e-15
2.035230000000000000e+05 4.573690000000000370e-15
2.044230000000000000e+05 4.589570000000000147e-15
2.053230000000000000e+05 4.576519999999999668e-15
2.062230000000000000e+05 4.550570000000000104e-15
2.071230000000000000e+05 4.490530000000000020e-15
2.080230000000000000e+05 4.543139999999999903e-15
2.089230000000000000e+05 4.699350000000000128e-15
2.098230000000000000e+05 4.761319999999999831e-15
2.107230000000000000e+05 4.614529999999999669e-15
2.116230000000000000e+05 4.640570000000000384e-15
2.125230000000000000e+05 4.630690000000000310e-15
2.134230000000000000e+05 4.653970000000000167e-15
2.143230000000000000e+05 4.571369999999999969e-15
2.152230000000000000e+05 4.732979999999999848e-15
2.161230000000000000e+05 4.605890000000000380e-15
2.170230000000000000e+05 4.965070000000000036e-15
2.179240000000000000e+05 5.066270000000000182e-15
2.188240000000000000e+05 5.031189999999999619e-15
2.197240000000000000e+05 5.108250000000000126e-15
2.206240000000000000e+05 5.451860000000000201e-15
2.215240000000000000e+05 5.457430000000000014e-15
2.224250000000000000e+05 5.359109999999999631e-15
2.233250000000000000e+05 5.456780000000000289e-15
2.242260000000000000e+05 5.356390000000000249e-15
2.251260000000000000e+05 5.406499999999999796e-15
2.260260000000000000e+05 5.614689999999999733e-15
2.269270000000000000e+05 5.560489999999999760e-15
2.278270000000000000e+05 5.769290000000000313e-15
2.287270000000000000e+05 5.971229999999999803e-15
2.296270000000000000e+05 5.827619999999999823e-15
2.305270000000000000e+05 5.910360000000000059e-15
2.314270000000000000e+05 6.029139999999999989e-15
2.323270000000000000e+05 6.132750000000000109e-15
2.332270000000000000e+05 6.196690000000000118e-15
2.341280000000000000e+05 6.273499999999999881e-15
2.350280000000000000e+05 6.541970000000000081e-15
2.359280000000000000e+05 6.435399999999999613e-15
2.368280000000000000e+05 6.402969999999999991e-15
2.377280000000000000e+05 6.484389999999999646e-15
2.386280000000000000e+05 6.448190000000000359e-15
2.395280000000000000e+05 6.480919999999999611e-15
2.404280000000000000e+05 6.542909999999999658e-15
2.413280000000000000e+05 6.761950000000000157e-15
2.422280000000000000e+05 6.847640000000000174e-15
2.431280000000000000e+05 6.746850000000000365e-15
2.440280000000000000e+05 6.961280000000000183e-15
2.449280000000000000e+05 6.918770000000000208e-15
2.458280000000000000e+05 6.939799999999999684e-15
2.467280000000000000e+05 6.906260000000000326e-15
2.476280000000000000e+05 6.779480000000000266e-15
2.485280000000000000e+05 6.997480000000000258e-15
2.494280000000000000e+05 7.161790000000000753e-15
2.503280000000000000e+05 7.009089999999999672e-15
2.512280000000000000e+05 7.222530000000000237e-15
2.521280000000000000e+05 7.227509999999999778e-15
2.530280000000000000e+05 7.164060000000000689e-15
2.539280000000000000e+05 7.359910000000000115e-15
2.548280000000000000e+05 7.281110000000000491e-15
2.557280000000000000e+05 7.594270000000000239e-15
2.566280000000000000e+05 7.618350000000000425e-15
2.575280000000000000e+05 7.356959999999999544e-15
2.584280000000000000e+05 7.702530000000000148e-15
2.593280000000000000e+05 7.783249999999999614e-15
2.602280000000000000e+05 7.793770000000000424e-15
2.611280000000000000e+05 7.444659999999999766e-15
2.620280000000000000e+05 7.710530000000000278e-15
2.629280000000000000e+05 7.639849999999999690e-15
2.638280000000000000e+05 7.768410000000000343e-15
2.647280000000000000e+05 7.631520000000000598e-15
2.656280000000000000e+05 7.734480000000000204e-15
2.665280000000000000e+05 7.730090000000000147e-15
2.674280000000000000e+05 7.929829999999999720e-15
2.683280000000000000e+05 7.859709999999999283e-15
2.692280000000000000e+05 7.749760000000000721e-15
2.701280000000000000e+05 7.797950000000000425e-15
2.710280000000000000e+05 7.783630000000000618e-15
2.719280000000000000e+05 7.770439999999999313e-15
2.728280000000000000e+05 7.982119999999999629e-15
2.737280000000000000e+05 8.028080000000000084e-15
2.746280000000000000e+05 7.825500000000000646e-15
2.755280000000000000e+05 7.904290000000000492e-15
2.764280000000000000e+05 8.283289999999999748e-15
2.773280000000000000e+05 7.911919999999999396e-15
2.782280000000000000e+05 8.090830000000000561e-15
2.791280000000000000e+05 8.076829999999999939e-15
2.800280000000000000e+05 8.164590000000000403e-15
2.809280000000000000e+05 8.286989999999999394e-15
2.818280000000000000e+05 8.211259999999999246e-15
2.827280000000000000e+05 8.333050000000000778e-15
2.836280000000000000e+05 8.416940000000000648e-15
2.845280000000000000e+05 8.401679999999999686e-15
2.854280000000000000e+05 8.383850000000000735e-15
2.863280000000000000e+05 8.203070000000000192e-15
2.872280000000000000e+05 8.026059999999999314e-15
2.881280000000000000e+05 8.311030000000000471e-15
2.890280000000000000e+05 8.246140000000000318e-15
2.899280000000000000e+05 8.091630000000000101e-15
2.908280000000000000e+05 8.067499999999999450e-15
2.917280000000000000e+05 8.221710000000000037e-15
2.926280000000000000e+05 8.073830000000000482e-15
2.935280000000000000e+05 8.165070000000000758e-15
