# Supplementary material for: Quantitative modeling identifies critical cell mechanics driving bile duct lumen formation
Source: PLoS Comput Biol. 2022 Feb 18;18(2):e1009653. doi: 10.1371/journal.pcbi.1009653 (PMC8856558; doi:10.1371/journal.pcbi.1009653)
Supplement: S1 Data — All figures with simulation data can be generated using the python script delivered for each figure. (ZIP) [file pcbi.1009653.s008.zip › data/Fig9A/signalling_time_low_effect/t5.txt]

1.009060000000000000e+05 0.000000000000000000e+00
1.018060000000000000e+05 0.000000000000000000e+00
1.027060000000000000e+05 0.000000000000000000e+00
1.036060000000000000e+05 0.000000000000000000e+00
1.045060000000000000e+05 0.000000000000000000e+00
1.054060000000000000e+05 1.309040000000000116e-16
1.063060000000000000e+05 2.215739999999999890e-16
1.072080000000000000e+05 2.860819999999999912e-16
1.081080000000000000e+05 2.964339999999999867e-16
1.090080000000000000e+05 3.028929999999999798e-16
1.099080000000000000e+05 2.976790000000000197e-16
1.108100000000000000e+05 3.478780000000000097e-16
1.117100000000000000e+05 5.431600000000000341e-16
1.126100000000000000e+05 4.376960000000000228e-16
1.135100000000000000e+05 5.941089999999999870e-16
1.144100000000000000e+05 7.715170000000000093e-16
1.153100000000000000e+05 9.440180000000000685e-16
1.162110000000000000e+05 1.107230000000000047e-15
1.171120000000000000e+05 1.211970000000000049e-15
1.180130000000000000e+05 1.274680000000000037e-15
1.189130000000000000e+05 1.376049999999999946e-15
1.198130000000000000e+05 1.504750000000000046e-15
1.207140000000000000e+05 1.600549999999999946e-15
1.216140000000000000e+05 1.644269999999999994e-15
1.225150000000000000e+05 1.777730000000000194e-15
1.234150000000000000e+05 1.716710000000000043e-15
1.243150000000000000e+05 1.756369999999999981e-15
1.252150000000000000e+05 1.799299999999999872e-15
1.261160000000000000e+05 1.783089999999999950e-15
1.270160000000000000e+05 1.787280000000000123e-15
1.279170000000000000e+05 1.751269999999999957e-15
1.288170000000000000e+05 1.749579999999999924e-15
1.297170000000000000e+05 1.879799999999999898e-15
1.306180000000000000e+05 1.827119999999999997e-15
1.315180000000000000e+05 1.831770000000000181e-15
1.324180000000000000e+05 1.917369999999999836e-15
1.333180000000000000e+05 1.813979999999999945e-15
1.342180000000000000e+05 1.900419999999999827e-15
1.351180000000000000e+05 1.931819999999999903e-15
1.360180000000000000e+05 1.985149999999999924e-15
1.369180000000000000e+05 1.902059999999999988e-15
1.378180000000000000e+05 2.504009999999999839e-15
1.387180000000000000e+05 1.882459999999999827e-15
1.396190000000000000e+05 2.195819999999999855e-15
1.405190000000000000e+05 2.357689999999999860e-15
1.414190000000000000e+05 2.473699999999999944e-15
1.423190000000000000e+05 2.112589999999999881e-15
1.432190000000000000e+05 2.245330000000000140e-15
1.441190000000000000e+05 2.230190000000000056e-15
1.450190000000000000e+05 2.314180000000000066e-15
1.459190000000000000e+05 2.722030000000000175e-15
1.468190000000000000e+05 2.474950000000000113e-15
1.477190000000000000e+05 2.769949999999999976e-15
1.486200000000000000e+05 2.709050000000000110e-15
1.495200000000000000e+05 3.249449999999999977e-15
1.504200000000000000e+05 3.328699999999999835e-15
1.513200000000000000e+05 3.090530000000000148e-15
1.522200000000000000e+05 3.315170000000000185e-15
1.531200000000000000e+05 3.004630000000000074e-15
1.540200000000000000e+05 3.332690000000000123e-15
1.549200000000000000e+05 3.535830000000000107e-15
1.558200000000000000e+05 3.302330000000000158e-15
1.567200000000000000e+05 3.336119999999999865e-15
1.576200000000000000e+05 3.516720000000000078e-15
1.585200000000000000e+05 3.584160000000000243e-15
1.594200000000000000e+05 3.608420000000000365e-15
1.603200000000000000e+05 3.505479999999999919e-15
1.612200000000000000e+05 3.445119999999999861e-15
1.621200000000000000e+05 3.036959999999999950e-15
1.630200000000000000e+05 3.791250000000000222e-15
1.639200000000000000e+05 3.408859999999999939e-15
1.648200000000000000e+05 3.000310000000000035e-15
1.657200000000000000e+05 3.462299999999999876e-15
1.666200000000000000e+05 3.317850000000000063e-15
1.675200000000000000e+05 3.018690000000000148e-15
1.684200000000000000e+05 3.502040000000000005e-15
1.693200000000000000e+05 3.186149999999999915e-15
1.702200000000000000e+05 3.664349999999999679e-15
1.711200000000000000e+05 3.314509999999999895e-15
1.720200000000000000e+05 3.508649999999999929e-15
1.729200000000000000e+05 3.312209999999999838e-15
1.738200000000000000e+05 3.845859999999999743e-15
1.747200000000000000e+05 3.763050000000000277e-15
1.756200000000000000e+05 3.662509999999999633e-15
1.765200000000000000e+05 3.574359999999999966e-15
1.774200000000000000e+05 4.011800000000000226e-15
1.783200000000000000e+05 3.676150000000000383e-15
1.792200000000000000e+05 3.562660000000000190e-15
1.801200000000000000e+05 3.575749999999999777e-15
1.810200000000000000e+05 3.507760000000000027e-15
1.819200000000000000e+05 3.359369999999999996e-15
1.828200000000000000e+05 3.764019999999999975e-15
1.837200000000000000e+05 3.870360000000000042e-15
1.846200000000000000e+05 3.642459999999999633e-15
1.855200000000000000e+05 3.447870000000000153e-15
1.864200000000000000e+05 3.906889999999999869e-15
1.873200000000000000e+05 3.286469999999999936e-15
1.882200000000000000e+05 3.615419999999999887e-15
1.891200000000000000e+05 3.435400000000000169e-15
1.900200000000000000e+05 4.132660000000000380e-15
1.909200000000000000e+05 3.275710000000000132e-15
1.918200000000000000e+05 4.096979999999999769e-15
1.927200000000000000e+05 3.611209999999999766e-15
1.936200000000000000e+05 4.259609999999999810e-15
1.945200000000000000e+05 3.959349999999999936e-15
1.954210000000000000e+05 3.769290000000000157e-15
1.963210000000000000e+05 4.476500000000000066e-15
1.972210000000000000e+05 4.138609999999999619e-15
1.981210000000000000e+05 4.510729999999999836e-15
1.990210000000000000e+05 4.734740000000000097e-15
1.999210000000000000e+05 4.201689999999999847e-15
2.008210000000000000e+05 4.140979999999999695e-15
2.017210000000000000e+05 4.134010000000000293e-15
2.026210000000000000e+05 4.171079999999999927e-15
2.035210000000000000e+05 4.237049999999999696e-15
2.044210000000000000e+05 4.164870000000000168e-15
2.053210000000000000e+05 4.281300000000000366e-15
2.062210000000000000e+05 3.901889999999999985e-15
2.071210000000000000e+05 4.136280000000000230e-15
2.080210000000000000e+05 4.422020000000000017e-15
2.089210000000000000e+05 5.244770000000000222e-15
2.098210000000000000e+05 4.535179999999999671e-15
2.107210000000000000e+05 4.137889999999999875e-15
2.116210000000000000e+05 4.276039999999999961e-15
2.125210000000000000e+05 3.360669999999999840e-15
2.134210000000000000e+05 4.145649999999999828e-15
2.143210000000000000e+05 3.849429999999999917e-15
2.152210000000000000e+05 3.894690000000000183e-15
2.161210000000000000e+05 3.515419999999999840e-15
2.170210000000000000e+05 4.125860000000000348e-15
2.179210000000000000e+05 3.868279999999999819e-15
2.188210000000000000e+05 4.324939999999999631e-15
2.197220000000000000e+05 4.507369999999999718e-15
2.206220000000000000e+05 3.973269999999999973e-15
2.215220000000000000e+05 4.145000000000000103e-15
2.224220000000000000e+05 4.398479999999999639e-15
2.233220000000000000e+05 4.621749999999999814e-15
2.242220000000000000e+05 4.244739999999999629e-15
2.251240000000000000e+05 4.314820000000000169e-15
2.260240000000000000e+05 4.686709999999999986e-15
2.269240000000000000e+05 4.555219999999999894e-15
2.278240000000000000e+05 4.298000000000000026e-15
2.287240000000000000e+05 4.792319999999999743e-15
2.296240000000000000e+05 4.668000000000000121e-15
2.305240000000000000e+05 3.658620000000000274e-15
2.314240000000000000e+05 4.296279999999999674e-15
2.323240000000000000e+05 5.044499999999999830e-15
2.332240000000000000e+05 3.947629999999999817e-15
2.341240000000000000e+05 3.556829999999999856e-15
