# Supplementary material for: Quantitative modeling identifies critical cell mechanics driving bile duct lumen formation
Source: PLoS Comput Biol. 2022 Feb 18;18(2):e1009653. doi: 10.1371/journal.pcbi.1009653 (PMC8856558; doi:10.1371/journal.pcbi.1009653)
Supplement: S1 Data — All figures with simulation data can be generated using the python script delivered for each figure. (ZIP) [file pcbi.1009653.s008.zip › data/Fig9A/signalling_time_high_effect/t1.txt]

1.009060000000000000e+05 0.000000000000000000e+00
1.018060000000000000e+05 0.000000000000000000e+00
1.027060000000000000e+05 0.000000000000000000e+00
1.036060000000000000e+05 0.000000000000000000e+00
1.045060000000000000e+05 0.000000000000000000e+00
1.054060000000000000e+05 5.926009999999999485e-17
1.063060000000000000e+05 1.718780000000000094e-16
1.072060000000000000e+05 1.854789999999999912e-16
1.081060000000000000e+05 2.170190000000000067e-16
1.090060000000000000e+05 2.660020000000000179e-16
1.099070000000000000e+05 2.218350000000000094e-16
1.108070000000000000e+05 2.212690000000000018e-16
1.117070000000000000e+05 2.357069999999999862e-16
1.126070000000000000e+05 2.556529999999999754e-16
1.135070000000000000e+05 3.224280000000000103e-16
1.144070000000000000e+05 3.308450000000000049e-16
1.153070000000000000e+05 3.244679999999999902e-16
1.162070000000000000e+05 3.662480000000000005e-16
1.171070000000000000e+05 3.063839999999999807e-16
1.180080000000000000e+05 3.802999999999999871e-16
1.189080000000000000e+05 3.978850000000000056e-16
1.198080000000000000e+05 3.798549999999999867e-16
1.207080000000000000e+05 3.906600000000000213e-16
1.216080000000000000e+05 4.152970000000000112e-16
1.225080000000000000e+05 4.586609999999999601e-16
1.234080000000000000e+05 4.761919999999999880e-16
1.243080000000000000e+05 5.489109999999999968e-16
1.252080000000000000e+05 7.507740000000000389e-16
1.261080000000000000e+05 7.843409999999999590e-16
1.270080000000000000e+05 7.729919999999999988e-16
1.279090000000000000e+05 7.664760000000000128e-16
1.288090000000000000e+05 8.095580000000000491e-16
1.297090000000000000e+05 8.259730000000000407e-16
1.306090000000000000e+05 8.329979999999999921e-16
1.315090000000000000e+05 8.849889999999999923e-16
1.324090000000000000e+05 9.199340000000000109e-16
1.333090000000000000e+05 9.209889999999999856e-16
1.342090000000000000e+05 8.954080000000000537e-16
1.351090000000000000e+05 8.836060000000000051e-16
1.360090000000000000e+05 9.125500000000000076e-16
1.369090000000000000e+05 8.848180000000000137e-16
1.378090000000000000e+05 9.205039999999999393e-16
1.387090000000000000e+05 9.117329999999999788e-16
1.396090000000000000e+05 9.219910000000000362e-16
1.405090000000000000e+05 9.094109999999999383e-16
1.414100000000000000e+05 8.048930000000000018e-16
1.423100000000000000e+05 1.026359999999999978e-15
1.432100000000000000e+05 1.105159999999999996e-15
1.441100000000000000e+05 1.213179999999999925e-15
1.450100000000000000e+05 1.313780000000000021e-15
1.459100000000000000e+05 1.689210000000000089e-15
1.468100000000000000e+05 1.657870000000000057e-15
1.477100000000000000e+05 1.692669999999999952e-15
1.486120000000000000e+05 1.868350000000000077e-15
1.495120000000000000e+05 1.909729999999999972e-15
1.504120000000000000e+05 1.998359999999999995e-15
1.513120000000000000e+05 2.254709999999999910e-15
1.522120000000000000e+05 1.980069999999999849e-15
1.531140000000000000e+05 2.017069999999999859e-15
1.540140000000000000e+05 2.061189999999999874e-15
1.549140000000000000e+05 2.478190000000000142e-15
1.558140000000000000e+05 2.848519999999999988e-15
1.567140000000000000e+05 2.857949999999999828e-15
1.576140000000000000e+05 2.942600000000000129e-15
1.585140000000000000e+05 3.122849999999999853e-15
1.594140000000000000e+05 3.204319999999999972e-15
1.603140000000000000e+05 3.304379999999999866e-15
1.612140000000000000e+05 3.425619999999999840e-15
1.621140000000000000e+05 3.422260000000000117e-15
1.630140000000000000e+05 3.472429999999999905e-15
1.639140000000000000e+05 3.483679999999999841e-15
1.648140000000000000e+05 3.481310000000000160e-15
1.657140000000000000e+05 3.539679999999999962e-15
1.666140000000000000e+05 3.533280000000000095e-15
1.675140000000000000e+05 3.426729999999999971e-15
1.684140000000000000e+05 3.527970000000000015e-15
1.693140000000000000e+05 3.477200000000000178e-15
1.702140000000000000e+05 3.578409999999999706e-15
1.711140000000000000e+05 3.586670000000000357e-15
1.720140000000000000e+05 3.518760000000000009e-15
1.729140000000000000e+05 3.762770000000000201e-15
1.738140000000000000e+05 3.717110000000000165e-15
1.747140000000000000e+05 3.632349999999999948e-15
1.756140000000000000e+05 3.792689999999999709e-15
1.765140000000000000e+05 3.873050000000000092e-15
1.774140000000000000e+05 3.793060000000000147e-15
1.783140000000000000e+05 3.763900000000000281e-15
1.792140000000000000e+05 3.871520000000000243e-15
1.801140000000000000e+05 3.845760000000000392e-15
1.810140000000000000e+05 3.696929999999999904e-15
1.819140000000000000e+05 3.827630000000000233e-15
1.828140000000000000e+05 3.873820000000000300e-15
1.837140000000000000e+05 3.910439999999999700e-15
1.846140000000000000e+05 3.870719999999999914e-15
1.855140000000000000e+05 3.749719999999999723e-15
1.864140000000000000e+05 3.973129999999999935e-15
1.873140000000000000e+05 3.808330000000000097e-15
1.882140000000000000e+05 3.949019999999999628e-15
1.891140000000000000e+05 4.089240000000000160e-15
1.900140000000000000e+05 4.368179999999999916e-15
1.909140000000000000e+05 4.334709999999999788e-15
1.918140000000000000e+05 4.183729999999999847e-15
1.927140000000000000e+05 4.527059999999999847e-15
1.936140000000000000e+05 4.797019999999999997e-15
1.945140000000000000e+05 4.946210000000000357e-15
1.954140000000000000e+05 4.890449999999999624e-15
1.963140000000000000e+05 5.180720000000000296e-15
1.972140000000000000e+05 5.043299999999999731e-15
1.981140000000000000e+05 5.144310000000000164e-15
1.990140000000000000e+05 5.138000000000000264e-15
1.999140000000000000e+05 5.209420000000000151e-15
2.008140000000000000e+05 5.344019999999999616e-15
2.017160000000000000e+05 5.149209999999999908e-15
2.026160000000000000e+05 5.320169999999999830e-15
2.035160000000000000e+05 5.278360000000000044e-15
2.044160000000000000e+05 5.366429999999999916e-15
2.053160000000000000e+05 5.692299999999999825e-15
2.062160000000000000e+05 5.700979999999999800e-15
2.071160000000000000e+05 5.749589999999999618e-15
2.080160000000000000e+05 6.000729999999999987e-15
2.089160000000000000e+05 6.033060000000000258e-15
2.098160000000000000e+05 6.252380000000000043e-15
2.107160000000000000e+05 6.173469999999999713e-15
2.116160000000000000e+05 6.292440000000000146e-15
2.125160000000000000e+05 6.149199999999999814e-15
2.134160000000000000e+05 6.278760000000000286e-15
2.143160000000000000e+05 6.215180000000000149e-15
2.152160000000000000e+05 6.500630000000000083e-15
2.161160000000000000e+05 6.461580000000000366e-15
2.170170000000000000e+05 6.302909999999999703e-15
2.179170000000000000e+05 6.301900000000000106e-15
2.188170000000000000e+05 6.375370000000000095e-15
2.197170000000000000e+05 6.354580000000000008e-15
2.206170000000000000e+05 6.326050000000000311e-15
2.215170000000000000e+05 6.380970000000000028e-15
2.224170000000000000e+05 6.582089999999999636e-15
2.233170000000000000e+05 6.701559999999999978e-15
2.242170000000000000e+05 6.826000000000000083e-15
2.251170000000000000e+05 6.970359999999999928e-15
2.260170000000000000e+05 7.060680000000000181e-15
2.269170000000000000e+05 7.030290000000000095e-15
2.278170000000000000e+05 7.268990000000000602e-15
2.287170000000000000e+05 7.182889999999999459e-15
2.296170000000000000e+05 7.188629999999999430e-15
2.305170000000000000e+05 7.214720000000000609e-15
2.314170000000000000e+05 7.304019999999999911e-15
2.323170000000000000e+05 7.404559999999999766e-15
2.332170000000000000e+05 7.634769999999999221e-15
2.341170000000000000e+05 7.682330000000000333e-15
2.350180000000000000e+05 7.623999999999999245e-15
