# Supplementary material for: Quantitative modeling identifies critical cell mechanics driving bile duct lumen formation
Source: PLoS Comput Biol. 2022 Feb 18;18(2):e1009653. doi: 10.1371/journal.pcbi.1009653 (PMC8856558; doi:10.1371/journal.pcbi.1009653)
Supplement: S1 Data — All figures with simulation data can be generated using the python script delivered for each figure. (ZIP) [file pcbi.1009653.s008.zip › data/Fig9A/signalling_time_high_effect/t2.txt]

1.009060000000000000e+05 0.000000000000000000e+00
1.018060000000000000e+05 0.000000000000000000e+00
1.027060000000000000e+05 0.000000000000000000e+00
1.036060000000000000e+05 0.000000000000000000e+00
1.045060000000000000e+05 0.000000000000000000e+00
1.054060000000000000e+05 6.321689999999999832e-17
1.063060000000000000e+05 1.560329999999999955e-16
1.072060000000000000e+05 2.189080000000000065e-16
1.081060000000000000e+05 2.184430000000000078e-16
1.090060000000000000e+05 2.115430000000000090e-16
1.099060000000000000e+05 3.181020000000000165e-16
1.108060000000000000e+05 2.578699999999999876e-16
1.117060000000000000e+05 2.802399999999999941e-16
1.126060000000000000e+05 3.706189999999999783e-16
1.135060000000000000e+05 3.714330000000000049e-16
1.144060000000000000e+05 4.060229999999999911e-16
1.153060000000000000e+05 4.326050000000000057e-16
1.162060000000000000e+05 4.474089999999999895e-16
1.171060000000000000e+05 4.930899999999999917e-16
1.180060000000000000e+05 4.850959999999999647e-16
1.189060000000000000e+05 5.129049999999999991e-16
1.198060000000000000e+05 4.810910000000000110e-16
1.207060000000000000e+05 4.886049999999999789e-16
1.216060000000000000e+05 5.054190000000000190e-16
1.225060000000000000e+05 4.678669999999999957e-16
1.234060000000000000e+05 4.928479999999999771e-16
1.243070000000000000e+05 7.544420000000000228e-16
1.252070000000000000e+05 7.995239999999999929e-16
1.261070000000000000e+05 9.032510000000000512e-16
1.270070000000000000e+05 9.067850000000000017e-16
1.279070000000000000e+05 8.956659999999999486e-16
1.288070000000000000e+05 8.989790000000000480e-16
1.297070000000000000e+05 9.222650000000000087e-16
1.306080000000000000e+05 9.882400000000000602e-16
1.315080000000000000e+05 9.389650000000000631e-16
1.324080000000000000e+05 9.433999999999999074e-16
1.333080000000000000e+05 9.882459999999999660e-16
1.342080000000000000e+05 1.024240000000000053e-15
1.351080000000000000e+05 1.001299999999999921e-15
1.360080000000000000e+05 1.034390000000000031e-15
1.369080000000000000e+05 1.057460000000000029e-15
1.378080000000000000e+05 1.038720000000000044e-15
1.387080000000000000e+05 1.000989999999999922e-15
1.396080000000000000e+05 1.067159999999999970e-15
1.405080000000000000e+05 1.067290000000000033e-15
1.414080000000000000e+05 1.014699999999999902e-15
1.423080000000000000e+05 1.133300000000000094e-15
1.432080000000000000e+05 1.220570000000000031e-15
1.441080000000000000e+05 1.292689999999999909e-15
1.450080000000000000e+05 1.364809999999999985e-15
1.459080000000000000e+05 1.590319999999999975e-15
1.468080000000000000e+05 1.721750000000000022e-15
1.477080000000000000e+05 1.786419999999999947e-15
1.486080000000000000e+05 1.981309999999999846e-15
1.495080000000000000e+05 2.070340000000000032e-15
1.504080000000000000e+05 2.177239999999999856e-15
1.513080000000000000e+05 2.238929999999999879e-15
1.522080000000000000e+05 2.194969999999999851e-15
1.531100000000000000e+05 2.392419999999999933e-15
1.540100000000000000e+05 2.689370000000000153e-15
1.549100000000000000e+05 2.784060000000000120e-15
1.558100000000000000e+05 2.781019999999999976e-15
1.567100000000000000e+05 2.855050000000000116e-15
1.576100000000000000e+05 3.047959999999999932e-15
1.585100000000000000e+05 2.967880000000000019e-15
1.594100000000000000e+05 2.986499999999999915e-15
1.603100000000000000e+05 3.046820000000000075e-15
1.612100000000000000e+05 2.972070000000000191e-15
1.621100000000000000e+05 3.077500000000000013e-15
1.630100000000000000e+05 3.113860000000000076e-15
1.639100000000000000e+05 3.286789999999999910e-15
1.648100000000000000e+05 3.295640000000000044e-15
1.657100000000000000e+05 3.346199999999999824e-15
1.666100000000000000e+05 3.436509999999999905e-15
1.675100000000000000e+05 3.360620000000000165e-15
1.684100000000000000e+05 3.627679999999999814e-15
1.693100000000000000e+05 3.480460000000000156e-15
1.702100000000000000e+05 3.627270000000000267e-15
1.711100000000000000e+05 3.500970000000000167e-15
1.720100000000000000e+05 3.542089999999999936e-15
1.729100000000000000e+05 3.677260000000000119e-15
1.738100000000000000e+05 3.640940000000000349e-15
1.747100000000000000e+05 3.751040000000000304e-15
1.756100000000000000e+05 3.657200000000000341e-15
1.765100000000000000e+05 3.763109999999999729e-15
1.774100000000000000e+05 3.886230000000000042e-15
1.783100000000000000e+05 3.701070000000000007e-15
1.792100000000000000e+05 3.915649999999999640e-15
1.801100000000000000e+05 3.897509999999999704e-15
1.810100000000000000e+05 3.907389999999999778e-15
1.819100000000000000e+05 3.832880000000000072e-15
1.828100000000000000e+05 3.920559999999999951e-15
1.837100000000000000e+05 3.835159999999999786e-15
1.846100000000000000e+05 3.863139999999999897e-15
1.855100000000000000e+05 3.912769999999999877e-15
1.864100000000000000e+05 3.829379999999999917e-15
1.873100000000000000e+05 3.796460000000000163e-15
1.882100000000000000e+05 3.806240000000000097e-15
1.891100000000000000e+05 3.893090000000000315e-15
1.900100000000000000e+05 3.944079999999999986e-15
1.909100000000000000e+05 4.075360000000000021e-15
1.918100000000000000e+05 4.071170000000000243e-15
1.927120000000000000e+05 4.277959999999999802e-15
1.936120000000000000e+05 4.106569999999999990e-15
1.945120000000000000e+05 4.380310000000000371e-15
1.954120000000000000e+05 4.650820000000000106e-15
1.963120000000000000e+05 4.939689999999999612e-15
1.972120000000000000e+05 4.939620000000000382e-15
1.981120000000000000e+05 4.840690000000000172e-15
1.990120000000000000e+05 5.198080000000000247e-15
1.999120000000000000e+05 5.151180000000000214e-15
2.008120000000000000e+05 5.098780000000000388e-15
2.017120000000000000e+05 5.040560000000000006e-15
2.026120000000000000e+05 5.119459999999999770e-15
2.035120000000000000e+05 5.188079999999999690e-15
2.044120000000000000e+05 5.165710000000000078e-15
2.053120000000000000e+05 5.109359999999999862e-15
2.062120000000000000e+05 5.196549999999999608e-15
2.071120000000000000e+05 5.247769999999999679e-15
2.080120000000000000e+05 5.225330000000000048e-15
2.089120000000000000e+05 5.203530000000000365e-15
2.098120000000000000e+05 5.422469999999999935e-15
2.107120000000000000e+05 5.272620000000000073e-15
2.116120000000000000e+05 5.510689999999999621e-15
2.125120000000000000e+05 5.521460000000000386e-15
2.134120000000000000e+05 5.924709999999999986e-15
2.143120000000000000e+05 5.837340000000000304e-15
2.152120000000000000e+05 5.938060000000000095e-15
