# Supplementary material for: Quantitative modeling identifies critical cell mechanics driving bile duct lumen formation
Source: PLoS Comput Biol. 2022 Feb 18;18(2):e1009653. doi: 10.1371/journal.pcbi.1009653 (PMC8856558; doi:10.1371/journal.pcbi.1009653)
Supplement: S1 Data — All figures with simulation data can be generated using the python script delivered for each figure. (ZIP) [file pcbi.1009653.s008.zip › data/Fig9A/signalling_time_high_effect/t3.txt]

1.009060000000000000e+05 0.000000000000000000e+00
1.018060000000000000e+05 0.000000000000000000e+00
1.027060000000000000e+05 0.000000000000000000e+00
1.036060000000000000e+05 0.000000000000000000e+00
1.045060000000000000e+05 -1.275680000000000017e-18
1.054080000000000000e+05 8.099979999999999635e-17
1.063080000000000000e+05 2.423080000000000021e-16
1.072080000000000000e+05 2.091270000000000059e-16
1.081080000000000000e+05 2.401120000000000055e-16
1.090080000000000000e+05 2.355949999999999855e-16
1.099080000000000000e+05 2.733660000000000228e-16
1.108080000000000000e+05 2.597819999999999879e-16
1.117080000000000000e+05 2.458379999999999826e-16
1.126080000000000000e+05 2.866310000000000027e-16
1.135080000000000000e+05 2.731279999999999783e-16
1.144080000000000000e+05 2.991749999999999754e-16
1.153080000000000000e+05 2.888560000000000043e-16
1.162080000000000000e+05 3.170400000000000202e-16
1.171080000000000000e+05 3.383820000000000226e-16
1.180080000000000000e+05 3.367149999999999898e-16
1.189080000000000000e+05 3.150719999999999949e-16
1.198080000000000000e+05 3.728729999999999849e-16
1.207100000000000000e+05 3.451089999999999838e-16
1.216100000000000000e+05 4.899870000000000475e-16
1.225100000000000000e+05 5.801520000000000049e-16
1.234120000000000000e+05 5.938810000000000156e-16
1.243120000000000000e+05 6.258230000000000326e-16
1.252120000000000000e+05 6.239189999999999724e-16
1.261120000000000000e+05 6.797950000000000347e-16
1.270120000000000000e+05 7.821180000000000410e-16
1.279120000000000000e+05 7.707370000000000243e-16
1.288120000000000000e+05 8.028139999999999931e-16
1.297120000000000000e+05 8.103279999999999610e-16
1.306120000000000000e+05 8.591109999999999887e-16
1.315120000000000000e+05 8.610339999999999807e-16
1.324120000000000000e+05 9.013509999999999611e-16
1.333120000000000000e+05 9.043149999999999833e-16
1.342120000000000000e+05 8.762599999999999642e-16
1.351120000000000000e+05 9.085639999999999858e-16
1.360120000000000000e+05 9.002609999999999769e-16
1.369120000000000000e+05 7.978900000000000338e-16
1.378120000000000000e+05 9.296009999999999764e-16
1.387120000000000000e+05 9.484779999999999477e-16
1.396120000000000000e+05 1.073490000000000016e-15
1.405120000000000000e+05 9.949259999999999089e-16
1.414120000000000000e+05 9.954769999999999054e-16
1.423120000000000000e+05 1.015580000000000027e-15
1.432120000000000000e+05 1.190700000000000001e-15
1.441120000000000000e+05 1.165189999999999908e-15
1.450120000000000000e+05 1.200740000000000062e-15
1.459120000000000000e+05 1.348109999999999930e-15
1.468120000000000000e+05 1.612430000000000052e-15
1.477120000000000000e+05 1.772079999999999994e-15
1.486120000000000000e+05 1.705979999999999965e-15
1.495120000000000000e+05 1.805610000000000166e-15
1.504120000000000000e+05 1.837699999999999865e-15
1.513120000000000000e+05 1.888229999999999919e-15
1.522120000000000000e+05 1.796440000000000058e-15
1.531120000000000000e+05 1.885539999999999869e-15
1.540120000000000000e+05 1.871919999999999857e-15
1.549120000000000000e+05 1.989090000000000142e-15
1.558120000000000000e+05 2.069490000000000028e-15
1.567120000000000000e+05 2.103530000000000084e-15
1.576140000000000000e+05 2.003379999999999828e-15
1.585140000000000000e+05 2.201260000000000195e-15
1.594140000000000000e+05 2.118140000000000138e-15
1.603140000000000000e+05 2.327590000000000022e-15
1.612140000000000000e+05 2.231099999999999907e-15
1.621140000000000000e+05 2.374039999999999820e-15
1.630140000000000000e+05 2.424010000000000117e-15
1.639140000000000000e+05 2.538029999999999946e-15
1.648140000000000000e+05 2.500999999999999816e-15
1.657140000000000000e+05 2.643250000000000106e-15
1.666140000000000000e+05 2.789060000000000004e-15
1.675140000000000000e+05 2.565769999999999881e-15
1.684140000000000000e+05 2.660180000000000166e-15
1.693140000000000000e+05 2.610899999999999886e-15
1.702140000000000000e+05 2.675939999999999854e-15
1.711140000000000000e+05 2.687679999999999923e-15
1.720140000000000000e+05 2.765969999999999860e-15
1.729140000000000000e+05 2.551709999999999806e-15
1.738140000000000000e+05 2.563569999999999963e-15
1.747140000000000000e+05 2.500670000000000065e-15
1.756140000000000000e+05 2.709519999999999899e-15
1.765140000000000000e+05 2.643620000000000150e-15
1.774140000000000000e+05 2.665769999999999928e-15
1.783140000000000000e+05 2.524979999999999863e-15
1.792140000000000000e+05 2.688729999999999812e-15
1.801140000000000000e+05 2.706459999999999806e-15
1.810140000000000000e+05 2.692199999999999846e-15
1.819140000000000000e+05 2.576140000000000086e-15
1.828140000000000000e+05 2.478830000000000089e-15
1.837140000000000000e+05 2.624480000000000000e-15
1.846140000000000000e+05 2.586159999999999804e-15
1.855140000000000000e+05 2.651100000000000027e-15
1.864140000000000000e+05 2.560680000000000029e-15
1.873160000000000000e+05 2.583630000000000135e-15
1.882160000000000000e+05 2.635190000000000129e-15
1.891160000000000000e+05 2.629380000000000139e-15
1.900160000000000000e+05 2.788659999999999840e-15
1.909160000000000000e+05 3.007009999999999927e-15
1.918160000000000000e+05 3.000410000000000175e-15
1.927160000000000000e+05 2.862229999999999969e-15
1.936160000000000000e+05 2.967529999999999924e-15
1.945160000000000000e+05 3.019400000000000114e-15
1.954160000000000000e+05 2.931760000000000134e-15
1.963160000000000000e+05 2.867689999999999864e-15
1.972160000000000000e+05 3.019069999999999969e-15
1.981160000000000000e+05 2.990329999999999822e-15
1.990160000000000000e+05 3.134580000000000144e-15
1.999180000000000000e+05 3.314180000000000144e-15
2.008180000000000000e+05 3.196890000000000165e-15
2.017180000000000000e+05 3.185319999999999860e-15
2.026180000000000000e+05 3.322129999999999809e-15
2.035180000000000000e+05 3.224089999999999897e-15
2.044180000000000000e+05 3.561990000000000122e-15
2.053180000000000000e+05 3.415990000000000116e-15
2.062180000000000000e+05 3.461160000000000019e-15
2.071180000000000000e+05 3.532610000000000027e-15
2.080180000000000000e+05 3.641219999999999636e-15
2.089180000000000000e+05 3.536820000000000148e-15
2.098180000000000000e+05 3.793389999999999898e-15
2.107180000000000000e+05 3.829690000000000113e-15
2.116180000000000000e+05 3.711099999999999896e-15
2.125180000000000000e+05 4.041560000000000142e-15
2.134180000000000000e+05 4.020749999999999711e-15
2.143180000000000000e+05 4.071140000000000122e-15
2.152180000000000000e+05 3.853619999999999695e-15
2.161190000000000000e+05 3.848350000000000302e-15
2.170190000000000000e+05 3.991190000000000075e-15
2.179190000000000000e+05 3.834419999999999699e-15
2.188190000000000000e+05 3.843229999999999935e-15
2.197190000000000000e+05 3.917099999999999693e-15
2.206190000000000000e+05 4.026589999999999822e-15
2.215190000000000000e+05 4.041299999999999621e-15
2.224190000000000000e+05 4.386259999999999610e-15
2.233190000000000000e+05 4.538439999999999649e-15
2.242190000000000000e+05 4.473950000000000055e-15
2.251190000000000000e+05 4.591599999999999905e-15
2.260190000000000000e+05 4.669090000000000303e-15
2.269190000000000000e+05 4.683639999999999721e-15
2.278190000000000000e+05 4.705190000000000239e-15
2.287200000000000000e+05 4.550469999999999965e-15
2.296200000000000000e+05 4.738019999999999630e-15
2.305200000000000000e+05 4.608639999999999883e-15
2.314200000000000000e+05 4.667670000000000370e-15
2.323200000000000000e+05 4.652190000000000363e-15
2.332200000000000000e+05 4.328490000000000251e-15
2.341220000000000000e+05 4.554750000000000105e-15
2.350220000000000000e+05 4.887929999999999733e-15
2.359220000000000000e+05 4.658000000000000353e-15
2.368220000000000000e+05 4.586929999999999772e-15
2.377220000000000000e+05 4.660369999999999640e-15
2.386220000000000000e+05 4.724259999999999975e-15
