# Supplementary material for: Quantitative modeling identifies critical cell mechanics driving bile duct lumen formation
Source: PLoS Comput Biol. 2022 Feb 18;18(2):e1009653. doi: 10.1371/journal.pcbi.1009653 (PMC8856558; doi:10.1371/journal.pcbi.1009653)
Supplement: S1 Data — All figures with simulation data can be generated using the python script delivered for each figure. (ZIP) [file pcbi.1009653.s008.zip › data/Fig9A/signalling_time_high_effect/t4.txt]

1.009060000000000000e+05 0.000000000000000000e+00
1.018060000000000000e+05 0.000000000000000000e+00
1.027060000000000000e+05 0.000000000000000000e+00
1.036060000000000000e+05 0.000000000000000000e+00
1.045060000000000000e+05 0.000000000000000000e+00
1.054060000000000000e+05 5.494849999999999693e-17
1.063080000000000000e+05 1.827299999999999883e-16
1.072080000000000000e+05 1.620859999999999925e-16
1.081080000000000000e+05 2.615419999999999908e-16
1.090080000000000000e+05 2.813470000000000237e-16
1.099080000000000000e+05 3.307429999999999787e-16
1.108080000000000000e+05 3.561610000000000202e-16
1.117080000000000000e+05 3.571680000000000088e-16
1.126080000000000000e+05 3.716110000000000050e-16
1.135080000000000000e+05 3.815399999999999836e-16
1.144080000000000000e+05 3.793529999999999936e-16
1.153080000000000000e+05 4.029819999999999778e-16
1.162080000000000000e+05 4.091850000000000117e-16
1.171080000000000000e+05 3.883299999999999913e-16
1.180090000000000000e+05 4.274700000000000219e-16
1.189090000000000000e+05 4.402730000000000053e-16
1.198090000000000000e+05 4.371500000000000135e-16
1.207090000000000000e+05 4.180640000000000028e-16
1.216090000000000000e+05 3.992570000000000011e-16
1.225090000000000000e+05 4.027280000000000036e-16
1.234090000000000000e+05 4.066399999999999871e-16
1.243090000000000000e+05 4.763179999999999826e-16
1.252090000000000000e+05 6.371270000000000088e-16
1.261090000000000000e+05 7.109579999999999851e-16
1.270090000000000000e+05 8.106520000000000033e-16
1.279090000000000000e+05 8.202049999999999832e-16
1.288090000000000000e+05 8.153740000000000434e-16
1.297100000000000000e+05 8.089519999999999954e-16
1.306100000000000000e+05 7.850040000000000054e-16
1.315100000000000000e+05 7.726219999999999553e-16
1.324100000000000000e+05 8.658480000000000230e-16
1.333100000000000000e+05 8.729179999999999584e-16
1.342100000000000000e+05 8.798669999999999852e-16
1.351100000000000000e+05 8.593049999999999678e-16
1.360100000000000000e+05 8.574279999999999769e-16
1.369100000000000000e+05 8.604920000000000401e-16
1.378100000000000000e+05 9.387649999999999810e-16
1.387100000000000000e+05 9.104309999999999036e-16
1.396100000000000000e+05 9.101050000000000241e-16
1.405100000000000000e+05 9.564479999999999569e-16
1.414110000000000000e+05 9.548370000000000970e-16
1.423110000000000000e+05 1.073739999999999970e-15
1.432110000000000000e+05 1.104220000000000024e-15
1.441110000000000000e+05 1.263230000000000018e-15
1.450120000000000000e+05 1.475439999999999970e-15
1.459120000000000000e+05 1.639700000000000000e-15
1.468120000000000000e+05 1.894219999999999845e-15
1.477120000000000000e+05 2.256319999999999950e-15
1.486130000000000000e+05 2.320910000000000079e-15
1.495130000000000000e+05 2.332149999999999843e-15
1.504130000000000000e+05 2.415470000000000180e-15
1.513130000000000000e+05 2.400089999999999918e-15
1.522140000000000000e+05 2.424089999999999913e-15
1.531140000000000000e+05 2.551360000000000106e-15
1.540140000000000000e+05 2.762170000000000074e-15
1.549140000000000000e+05 2.841559999999999970e-15
1.558140000000000000e+05 2.816670000000000072e-15
1.567140000000000000e+05 2.862199999999999848e-15
1.576140000000000000e+05 2.845089999999999852e-15
1.585140000000000000e+05 2.830069999999999856e-15
1.594140000000000000e+05 2.885980000000000009e-15
1.603140000000000000e+05 2.832660000000000161e-15
1.612140000000000000e+05 2.754899999999999859e-15
1.621140000000000000e+05 2.706160000000000176e-15
1.630140000000000000e+05 2.787609999999999951e-15
1.639140000000000000e+05 2.841220000000000047e-15
1.648140000000000000e+05 2.948620000000000175e-15
1.657140000000000000e+05 3.005519999999999976e-15
1.666150000000000000e+05 2.926570000000000142e-15
1.675150000000000000e+05 3.058600000000000041e-15
1.684150000000000000e+05 2.905280000000000145e-15
1.693150000000000000e+05 2.789949999999999906e-15
1.702150000000000000e+05 2.872300000000000150e-15
1.711150000000000000e+05 2.879580000000000142e-15
1.720150000000000000e+05 2.612989999999999887e-15
1.729150000000000000e+05 2.896050000000000191e-15
1.738160000000000000e+05 2.514829999999999885e-15
1.747160000000000000e+05 2.978049999999999945e-15
1.756160000000000000e+05 3.102369999999999962e-15
1.765160000000000000e+05 3.158690000000000057e-15
1.774160000000000000e+05 3.047339999999999933e-15
1.783160000000000000e+05 2.783390000000000052e-15
1.792160000000000000e+05 2.962429999999999901e-15
1.801170000000000000e+05 2.785519999999999951e-15
1.810170000000000000e+05 2.547290000000000022e-15
1.819170000000000000e+05 2.910499999999999863e-15
1.828170000000000000e+05 2.494989999999999941e-15
1.837170000000000000e+05 2.594680000000000187e-15
1.846170000000000000e+05 2.790799999999999910e-15
1.855170000000000000e+05 2.851900000000000055e-15
1.864170000000000000e+05 3.042000000000000127e-15
1.873170000000000000e+05 2.993199999999999807e-15
1.882170000000000000e+05 3.184359999999999939e-15
1.891170000000000000e+05 3.387659999999999910e-15
1.900170000000000000e+05 3.395379999999999964e-15
1.909170000000000000e+05 3.147469999999999847e-15
1.918170000000000000e+05 3.720080000000000290e-15
1.927170000000000000e+05 3.478500000000000021e-15
