# Supplementary material for: Quantitative modeling identifies critical cell mechanics driving bile duct lumen formation
Source: PLoS Comput Biol. 2022 Feb 18;18(2):e1009653. doi: 10.1371/journal.pcbi.1009653 (PMC8856558; doi:10.1371/journal.pcbi.1009653)
Supplement: S1 Data — All figures with simulation data can be generated using the python script delivered for each figure. (ZIP) [file pcbi.1009653.s008.zip › data/Fig9A/signalling_time_high_effect/t5.txt]

1.009070000000000000e+05 0.000000000000000000e+00
1.018070000000000000e+05 0.000000000000000000e+00
1.027070000000000000e+05 0.000000000000000000e+00
1.036070000000000000e+05 0.000000000000000000e+00
1.045080000000000000e+05 0.000000000000000000e+00
1.054080000000000000e+05 6.457480000000000556e-17
1.063080000000000000e+05 1.541309999999999944e-16
1.072080000000000000e+05 1.942820000000000082e-16
1.081080000000000000e+05 2.509859999999999925e-16
1.090080000000000000e+05 2.310440000000000226e-16
1.099080000000000000e+05 2.667919999999999775e-16
1.108080000000000000e+05 2.954710000000000142e-16
1.117080000000000000e+05 3.448180000000000152e-16
1.126080000000000000e+05 3.894269999999999971e-16
1.135080000000000000e+05 3.767289999999999927e-16
1.144080000000000000e+05 3.773530000000000104e-16
1.153080000000000000e+05 4.121740000000000195e-16
1.162080000000000000e+05 3.973110000000000085e-16
1.171090000000000000e+05 4.155270000000000169e-16
1.180100000000000000e+05 4.621179999999999688e-16
1.189100000000000000e+05 4.685750000000000262e-16
1.198100000000000000e+05 5.201369999999999557e-16
1.207100000000000000e+05 4.976369999999999845e-16
1.216100000000000000e+05 4.226389999999999834e-16
1.225100000000000000e+05 4.165649999999999956e-16
1.234100000000000000e+05 5.820279999999999786e-16
1.243100000000000000e+05 5.258530000000000075e-16
1.252100000000000000e+05 7.155329999999999658e-16
1.261100000000000000e+05 7.585200000000000468e-16
1.270100000000000000e+05 7.200730000000000356e-16
1.279100000000000000e+05 7.479480000000000202e-16
1.288110000000000000e+05 7.681679999999999819e-16
1.297110000000000000e+05 7.640209999999999562e-16
1.306110000000000000e+05 7.698810000000000159e-16
1.315110000000000000e+05 8.128429999999999634e-16
1.324110000000000000e+05 8.433959999999999887e-16
1.333110000000000000e+05 8.530879999999999892e-16
1.342110000000000000e+05 8.248650000000000432e-16
1.351110000000000000e+05 8.587400000000000266e-16
1.360110000000000000e+05 8.680449999999999875e-16
1.369110000000000000e+05 8.839530000000000480e-16
1.378110000000000000e+05 8.964679999999999171e-16
1.387110000000000000e+05 9.164299999999999839e-16
1.396110000000000000e+05 9.218870000000000250e-16
1.405110000000000000e+05 8.985190000000000366e-16
1.414120000000000000e+05 8.893790000000000498e-16
1.423120000000000000e+05 1.009750000000000088e-15
1.432120000000000000e+05 1.018929999999999973e-15
1.441120000000000000e+05 1.086359999999999966e-15
1.450120000000000000e+05 1.213600000000000038e-15
1.459120000000000000e+05 1.214670000000000073e-15
1.468120000000000000e+05 1.246580000000000034e-15
1.477120000000000000e+05 1.346580000000000081e-15
1.486120000000000000e+05 1.416960000000000053e-15
1.495120000000000000e+05 1.498969999999999980e-15
1.504120000000000000e+05 1.530130000000000076e-15
1.513120000000000000e+05 1.540709999999999944e-15
1.522120000000000000e+05 1.685900000000000041e-15
1.531120000000000000e+05 1.691959999999999986e-15
1.540130000000000000e+05 1.707820000000000011e-15
1.549130000000000000e+05 1.682410000000000057e-15
1.558130000000000000e+05 1.783659999999999878e-15
1.567130000000000000e+05 1.954579999999999903e-15
1.576130000000000000e+05 2.086030000000000096e-15
1.585130000000000000e+05 2.496959999999999853e-15
1.594130000000000000e+05 2.552640000000000000e-15
1.603130000000000000e+05 2.709629999999999816e-15
1.612130000000000000e+05 2.786980000000000176e-15
1.621130000000000000e+05 2.794100000000000181e-15
1.630130000000000000e+05 2.964720000000000180e-15
1.639130000000000000e+05 2.858430000000000183e-15
1.648140000000000000e+05 2.883769999999999920e-15
1.657140000000000000e+05 2.952360000000000114e-15
1.666140000000000000e+05 2.911060000000000015e-15
1.675140000000000000e+05 2.783799999999999994e-15
1.684140000000000000e+05 2.847799999999999850e-15
1.693140000000000000e+05 2.819840000000000082e-15
1.702140000000000000e+05 2.934830000000000004e-15
1.711140000000000000e+05 2.918699999999999878e-15
1.720140000000000000e+05 3.110039999999999946e-15
1.729140000000000000e+05 3.022200000000000081e-15
1.738140000000000000e+05 3.046739999999999884e-15
1.747140000000000000e+05 3.034909999999999848e-15
1.756140000000000000e+05 3.063680000000000116e-15
1.765140000000000000e+05 2.945680000000000171e-15
1.774140000000000000e+05 3.085649999999999958e-15
1.783140000000000000e+05 3.171909999999999905e-15
1.792140000000000000e+05 3.036729999999999944e-15
1.801140000000000000e+05 3.120550000000000190e-15
1.810140000000000000e+05 3.032860000000000140e-15
1.819140000000000000e+05 3.336550000000000150e-15
1.828140000000000000e+05 3.236509999999999810e-15
1.837140000000000000e+05 3.414520000000000114e-15
1.846140000000000000e+05 3.349509999999999872e-15
1.855140000000000000e+05 3.373829999999999841e-15
1.864150000000000000e+05 3.459219999999999834e-15
1.873150000000000000e+05 3.516599999999999990e-15
1.882150000000000000e+05 3.636840000000000145e-15
1.891150000000000000e+05 3.646720000000000218e-15
1.900160000000000000e+05 3.591670000000000241e-15
1.909160000000000000e+05 3.763679999999999658e-15
1.918160000000000000e+05 3.542129999999999834e-15
1.927160000000000000e+05 3.760750000000000220e-15
1.936170000000000000e+05 3.976830000000000370e-15
1.945170000000000000e+05 3.999890000000000394e-15
1.954170000000000000e+05 4.118519999999999720e-15
1.963170000000000000e+05 4.214869999999999797e-15
1.972170000000000000e+05 4.381340000000000311e-15
1.981170000000000000e+05 4.515810000000000305e-15
1.990170000000000000e+05 4.598909999999999624e-15
1.999170000000000000e+05 4.583519999999999979e-15
2.008170000000000000e+05 4.584510000000000021e-15
2.017170000000000000e+05 4.788970000000000192e-15
2.026170000000000000e+05 4.639319999999999821e-15
2.035180000000000000e+05 4.842750000000000052e-15
2.044180000000000000e+05 4.668700000000000310e-15
2.053180000000000000e+05 4.759360000000000091e-15
2.062190000000000000e+05 4.720759999999999819e-15
2.071190000000000000e+05 4.772259999999999966e-15
2.080190000000000000e+05 4.740959999999999635e-15
2.089190000000000000e+05 4.614139999999999676e-15
2.098190000000000000e+05 4.833290000000000092e-15
2.107190000000000000e+05 5.272709999999999647e-15
2.116190000000000000e+05 5.327389999999999975e-15
2.125190000000000000e+05 5.507179999999999688e-15
2.134190000000000000e+05 5.420020000000000063e-15
2.143190000000000000e+05 5.492910000000000346e-15
2.152190000000000000e+05 5.330470000000000018e-15
2.161190000000000000e+05 5.599139999999999707e-15
2.170190000000000000e+05 5.407419999999999818e-15
2.179190000000000000e+05 5.584369999999999666e-15
2.188190000000000000e+05 5.509750000000000043e-15
2.197190000000000000e+05 5.649350000000000182e-15
2.206190000000000000e+05 5.731869999999999795e-15
2.215190000000000000e+05 6.192080000000000227e-15
2.224190000000000000e+05 5.614920000000000133e-15
2.233190000000000000e+05 5.938060000000000095e-15
2.242190000000000000e+05 5.953169999999999664e-15
2.251190000000000000e+05 5.887559999999999767e-15
2.260190000000000000e+05 5.807039999999999792e-15
2.269190000000000000e+05 5.945689999999999787e-15
2.278190000000000000e+05 6.418980000000000029e-15
2.287190000000000000e+05 6.432229999999999997e-15
2.296190000000000000e+05 6.387730000000000162e-15
2.305190000000000000e+05 6.508899999999999723e-15
2.314190000000000000e+05 6.539700000000000144e-15
2.323190000000000000e+05 6.818579999999999659e-15
