# Supplementary material for: Quantitative modeling identifies critical cell mechanics driving bile duct lumen formation
Source: PLoS Comput Biol. 2022 Feb 18;18(2):e1009653. doi: 10.1371/journal.pcbi.1009653 (PMC8856558; doi:10.1371/journal.pcbi.1009653)
Supplement: S1 Data — All figures with simulation data can be generated using the python script delivered for each figure. (ZIP) [file pcbi.1009653.s008.zip › data/Fig9B/apical_constriction_weak_effect/t3.txt]

1.009070000000000000e+05 0.000000000000000000e+00
1.018070000000000000e+05 0.000000000000000000e+00
1.027070000000000000e+05 0.000000000000000000e+00
1.036110000000000000e+05 0.000000000000000000e+00
1.045110000000000000e+05 0.000000000000000000e+00
1.054110000000000000e+05 7.335029999999999403e-17
1.063110000000000000e+05 0.000000000000000000e+00
1.072110000000000000e+05 7.166179999999999874e-17
1.081120000000000000e+05 4.086140000000000045e-17
1.090120000000000000e+05 5.534539999999999826e-17
1.099120000000000000e+05 6.009579999999999727e-17
1.108120000000000000e+05 7.381809999999999396e-17
1.117120000000000000e+05 1.563210000000000112e-16
1.126150000000000000e+05 1.530029999999999985e-16
1.135150000000000000e+05 1.821050000000000028e-16
1.144150000000000000e+05 2.385080000000000193e-16
1.153150000000000000e+05 2.518940000000000064e-16
1.162150000000000000e+05 2.864229999999999804e-16
1.171180000000000000e+05 5.634529999999999677e-16
1.180200000000000000e+05 4.861670000000000170e-16
1.189200000000000000e+05 4.863750000000000393e-16
1.198200000000000000e+05 4.356890000000000180e-16
1.207200000000000000e+05 4.582899999999999981e-16
1.216200000000000000e+05 4.929600000000000270e-16
1.225200000000000000e+05 6.452259999999999654e-16
1.234220000000000000e+05 5.896550000000000136e-16
1.243240000000000000e+05 6.172570000000000429e-16
1.252240000000000000e+05 7.485999999999999764e-16
1.261240000000000000e+05 7.060699999999999538e-16
1.270250000000000000e+05 6.295950000000000276e-16
1.279270000000000000e+05 8.846269999999999876e-16
1.288270000000000000e+05 9.333040000000000684e-16
1.297270000000000000e+05 9.657259999999999472e-16
1.306290000000000000e+05 9.864779999999999735e-16
1.315290000000000000e+05 9.687349999999999533e-16
1.324290000000000000e+05 9.054499999999999514e-16
1.333290000000000000e+05 1.001160000000000081e-15
1.342290000000000000e+05 1.044029999999999927e-15
1.351290000000000000e+05 1.142509999999999903e-15
1.360290000000000000e+05 1.241579999999999952e-15
1.369290000000000000e+05 1.154569999999999945e-15
1.378320000000000000e+05 1.320270000000000054e-15
1.387320000000000000e+05 1.290070000000000076e-15
1.396340000000000000e+05 1.330100000000000058e-15
1.405340000000000000e+05 1.297719999999999914e-15
1.414340000000000000e+05 1.395239999999999968e-15
1.423340000000000000e+05 1.504949999999999931e-15
1.432340000000000000e+05 1.522979999999999950e-15
1.441340000000000000e+05 1.456590000000000068e-15
1.450340000000000000e+05 1.523229999999999904e-15
1.459360000000000000e+05 1.619630000000000051e-15
1.468360000000000000e+05 1.474509999999999973e-15
1.477360000000000000e+05 1.673580000000000070e-15
1.486360000000000000e+05 1.627440000000000073e-15
1.495360000000000000e+05 1.613489999999999916e-15
1.504360000000000000e+05 1.585059999999999964e-15
1.513360000000000000e+05 1.535059999999999941e-15
1.522360000000000000e+05 1.379180000000000058e-15
1.531370000000000000e+05 1.704030000000000002e-15
1.540370000000000000e+05 1.752330000000000018e-15
1.549370000000000000e+05 1.596800000000000033e-15
1.558370000000000000e+05 1.838459999999999901e-15
1.567370000000000000e+05 1.915829999999999815e-15
1.576370000000000000e+05 1.999989999999999984e-15
1.585370000000000000e+05 2.055760000000000099e-15
1.594370000000000000e+05 2.099370000000000033e-15
1.603370000000000000e+05 2.136030000000000120e-15
1.612370000000000000e+05 2.166979999999999962e-15
1.621370000000000000e+05 2.161419999999999927e-15
1.630370000000000000e+05 2.181920000000000161e-15
1.639370000000000000e+05 2.287919999999999911e-15
1.648370000000000000e+05 1.992129999999999891e-15
1.657400000000000000e+05 2.212019999999999999e-15
1.666400000000000000e+05 2.386679999999999962e-15
1.675400000000000000e+05 2.348420000000000007e-15
1.684400000000000000e+05 2.406929999999999847e-15
1.693400000000000000e+05 2.569379999999999953e-15
1.702400000000000000e+05 2.461139999999999993e-15
1.711400000000000000e+05 2.586169999999999975e-15
1.720420000000000000e+05 2.461930000000000150e-15
1.729420000000000000e+05 2.629840000000000150e-15
1.738420000000000000e+05 2.698090000000000027e-15
1.747420000000000000e+05 2.744210000000000074e-15
1.756420000000000000e+05 2.826599999999999822e-15
1.765440000000000000e+05 2.874590000000000035e-15
1.774480000000000000e+05 2.957390000000000119e-15
1.783480000000000000e+05 3.008619999999999967e-15
1.792480000000000000e+05 3.000619999999999837e-15
1.801480000000000000e+05 3.018430000000000022e-15
1.810480000000000000e+05 2.937090000000000163e-15
1.819480000000000000e+05 3.173719999999999830e-15
1.828480000000000000e+05 3.061150000000000053e-15
1.837480000000000000e+05 3.268270000000000153e-15
1.846480000000000000e+05 3.263109999999999888e-15
1.855480000000000000e+05 3.256440000000000117e-15
1.864510000000000000e+05 3.307610000000000118e-15
1.873510000000000000e+05 3.453170000000000061e-15
1.882520000000000000e+05 3.324420000000000089e-15
1.891530000000000000e+05 3.317320000000000033e-15
1.900530000000000000e+05 3.429689999999999924e-15
1.909530000000000000e+05 3.210350000000000190e-15
1.918530000000000000e+05 3.315120000000000116e-15
1.927530000000000000e+05 3.286590000000000025e-15
1.936530000000000000e+05 3.445279999999999848e-15
1.945530000000000000e+05 3.466869999999999870e-15
1.954560000000000000e+05 3.438660000000000147e-15
1.963560000000000000e+05 3.536240000000000048e-15
1.972560000000000000e+05 3.468190000000000057e-15
1.981560000000000000e+05 3.547279999999999928e-15
1.990560000000000000e+05 3.594309999999999826e-15
1.999560000000000000e+05 3.579509999999999665e-15
2.008560000000000000e+05 3.602790000000000311e-15
2.017560000000000000e+05 3.528530000000000166e-15
2.026560000000000000e+05 3.623620000000000297e-15
2.035580000000000000e+05 3.761890000000000076e-15
2.044580000000000000e+05 3.605639999999999953e-15
2.053580000000000000e+05 3.671709999999999861e-15
2.062580000000000000e+05 3.738830000000000053e-15
2.071580000000000000e+05 3.856759999999999979e-15
2.080580000000000000e+05 3.744289999999999948e-15
2.089580000000000000e+05 3.801780000000000020e-15
2.098600000000000000e+05 3.855389999999999722e-15
2.107620000000000000e+05 3.828429999999999773e-15
2.116620000000000000e+05 3.828590000000000154e-15
2.125620000000000000e+05 3.919030000000000101e-15
2.134620000000000000e+05 3.758020000000000272e-15
2.143620000000000000e+05 3.831770000000000336e-15
2.152620000000000000e+05 3.788170000000000180e-15
2.161620000000000000e+05 3.793639999999999853e-15
2.170620000000000000e+05 3.896610000000000025e-15
2.179620000000000000e+05 3.897000000000000018e-15
2.188620000000000000e+05 3.955989999999999819e-15
2.197620000000000000e+05 3.879000000000000120e-15
2.206620000000000000e+05 3.693700000000000047e-15
2.215620000000000000e+05 3.873760000000000058e-15
2.224620000000000000e+05 3.900509999999999950e-15
2.233620000000000000e+05 4.030790000000000166e-15
2.242620000000000000e+05 3.897200000000000297e-15
2.251620000000000000e+05 3.997420000000000178e-15
2.260620000000000000e+05 4.066240000000000377e-15
2.269620000000000000e+05 3.982099999999999764e-15
2.278620000000000000e+05 3.957439999999999872e-15
2.287620000000000000e+05 4.163039999999999899e-15
2.296620000000000000e+05 4.161159999999999956e-15
2.305620000000000000e+05 4.279059999999999761e-15
2.314620000000000000e+05 4.237249999999999975e-15
2.323620000000000000e+05 4.094440000000000323e-15
2.332640000000000000e+05 4.035479999999999854e-15
2.341640000000000000e+05 4.310750000000000085e-15
2.350640000000000000e+05 4.363039999999999994e-15
