# Supplementary material for: Quantitative modeling identifies critical cell mechanics driving bile duct lumen formation
Source: PLoS Comput Biol. 2022 Feb 18;18(2):e1009653. doi: 10.1371/journal.pcbi.1009653 (PMC8856558; doi:10.1371/journal.pcbi.1009653)
Supplement: S1 Data — All figures with simulation data can be generated using the python script delivered for each figure. (ZIP) [file pcbi.1009653.s008.zip › data/Fig9B/apical_constriction_weak_effect/t1.txt]

1.009060000000000000e+05 0.000000000000000000e+00
1.018060000000000000e+05 0.000000000000000000e+00
1.027060000000000000e+05 0.000000000000000000e+00
1.036060000000000000e+05 0.000000000000000000e+00
1.045060000000000000e+05 0.000000000000000000e+00
1.054060000000000000e+05 2.321379999999999892e-17
1.063060000000000000e+05 8.735870000000000340e-17
1.072060000000000000e+05 1.148909999999999967e-16
1.081060000000000000e+05 6.215369999999999615e-17
1.090060000000000000e+05 7.913489999999999636e-17
1.099060000000000000e+05 9.113609999999999995e-17
1.108060000000000000e+05 9.952500000000000005e-17
1.117060000000000000e+05 1.086740000000000058e-16
1.126060000000000000e+05 1.477540000000000043e-16
1.135080000000000000e+05 1.499460000000000062e-16
1.144080000000000000e+05 1.864679999999999911e-16
1.153080000000000000e+05 2.234749999999999976e-16
1.162100000000000000e+05 2.745749999999999800e-16
1.171100000000000000e+05 4.774930000000000461e-16
1.180130000000000000e+05 4.446689999999999687e-16
1.189130000000000000e+05 3.653160000000000181e-16
1.198130000000000000e+05 4.310610000000000146e-16
1.207130000000000000e+05 4.554560000000000392e-16
1.216130000000000000e+05 5.196870000000000174e-16
1.225130000000000000e+05 6.092820000000000464e-16
1.234160000000000000e+05 6.602840000000000220e-16
1.243160000000000000e+05 7.314389999999999920e-16
1.252160000000000000e+05 7.686180000000000188e-16
1.261160000000000000e+05 8.658770000000000280e-16
1.270160000000000000e+05 9.095499999999999589e-16
1.279160000000000000e+05 9.572309999999999935e-16
1.288160000000000000e+05 8.442569999999999844e-16
1.297160000000000000e+05 8.069320000000000139e-16
1.306180000000000000e+05 9.079840000000000829e-16
1.315180000000000000e+05 9.250900000000000102e-16
1.324180000000000000e+05 1.013860000000000070e-15
1.333180000000000000e+05 9.565330000000000362e-16
1.342180000000000000e+05 9.855139999999999839e-16
1.351180000000000000e+05 1.011269999999999963e-15
1.360180000000000000e+05 9.795499999999999130e-16
1.369180000000000000e+05 1.038309999999999905e-15
1.378180000000000000e+05 1.042060000000000016e-15
1.387180000000000000e+05 1.095279999999999922e-15
1.396180000000000000e+05 1.127530000000000002e-15
1.405180000000000000e+05 1.114529999999999988e-15
1.414180000000000000e+05 1.081530000000000044e-15
1.423180000000000000e+05 1.070649999999999954e-15
1.432190000000000000e+05 1.078050000000000034e-15
1.441190000000000000e+05 1.087120000000000002e-15
1.450190000000000000e+05 1.106600000000000074e-15
1.459190000000000000e+05 1.202809999999999916e-15
1.468190000000000000e+05 1.338550000000000027e-15
1.477210000000000000e+05 1.343420000000000045e-15
1.486210000000000000e+05 1.416200000000000017e-15
1.495210000000000000e+05 1.429490000000000081e-15
1.504210000000000000e+05 1.535759999999999932e-15
1.513210000000000000e+05 1.676969999999999914e-15
1.522210000000000000e+05 1.710960000000000097e-15
1.531210000000000000e+05 1.718870000000000062e-15
1.540230000000000000e+05 1.679059999999999914e-15
1.549230000000000000e+05 1.810169999999999988e-15
1.558230000000000000e+05 1.765839999999999916e-15
1.567230000000000000e+05 1.805950000000000089e-15
1.576230000000000000e+05 1.745869999999999909e-15
1.585230000000000000e+05 1.778970000000000191e-15
1.594230000000000000e+05 1.899119999999999983e-15
1.603230000000000000e+05 1.859289999999999886e-15
1.612250000000000000e+05 1.734549999999999954e-15
1.621250000000000000e+05 1.742899999999999981e-15
1.630250000000000000e+05 1.811539999999999850e-15
1.639250000000000000e+05 1.666090000000000021e-15
1.648270000000000000e+05 1.820849999999999995e-15
1.657270000000000000e+05 1.720420000000000058e-15
1.666270000000000000e+05 1.901290000000000175e-15
1.675270000000000000e+05 1.825019999999999825e-15
1.684270000000000000e+05 1.668969999999999981e-15
1.693300000000000000e+05 1.655199999999999956e-15
1.702300000000000000e+05 1.789440000000000142e-15
1.711320000000000000e+05 1.886419999999999994e-15
1.720320000000000000e+05 1.860119999999999941e-15
1.729320000000000000e+05 1.828920000000000144e-15
1.738320000000000000e+05 2.041259999999999962e-15
1.747320000000000000e+05 2.075920000000000016e-15
1.756320000000000000e+05 2.046099999999999859e-15
1.765320000000000000e+05 2.015360000000000074e-15
1.774320000000000000e+05 2.033579999999999806e-15
1.783320000000000000e+05 2.121950000000000096e-15
1.792330000000000000e+05 2.046020000000000063e-15
1.801330000000000000e+05 2.119790000000000077e-15
1.810330000000000000e+05 2.094280000000000181e-15
1.819330000000000000e+05 2.070320000000000083e-15
1.828330000000000000e+05 2.086240000000000153e-15
1.837330000000000000e+05 2.089139999999999864e-15
1.846330000000000000e+05 2.233879999999999925e-15
1.855330000000000000e+05 2.166250000000000047e-15
1.864330000000000000e+05 2.236729999999999961e-15
1.873330000000000000e+05 2.170669999999999830e-15
1.882330000000000000e+05 2.166839999999999924e-15
1.891350000000000000e+05 2.114230000000000041e-15
1.900350000000000000e+05 2.187949999999999985e-15
1.909350000000000000e+05 2.197460000000000015e-15
1.918350000000000000e+05 2.189680000000000114e-15
1.927350000000000000e+05 2.139340000000000167e-15
1.936350000000000000e+05 2.092169999999999837e-15
1.945350000000000000e+05 2.151490000000000177e-15
1.954350000000000000e+05 2.104700000000000062e-15
1.963350000000000000e+05 2.313919999999999939e-15
1.972350000000000000e+05 2.316980000000000033e-15
1.981350000000000000e+05 2.376979999999999824e-15
1.990350000000000000e+05 2.231929999999999962e-15
1.999370000000000000e+05 2.307989999999999861e-15
2.008400000000000000e+05 2.335799999999999814e-15
2.017400000000000000e+05 2.244029999999999902e-15
2.026420000000000000e+05 2.317240000000000159e-15
2.035420000000000000e+05 2.319769999999999827e-15
2.044440000000000000e+05 2.337260000000000039e-15
2.053440000000000000e+05 2.371650000000000189e-15
2.062440000000000000e+05 2.439159999999999979e-15
2.071440000000000000e+05 2.407630000000000036e-15
2.080450000000000000e+05 2.272139999999999880e-15
2.089450000000000000e+05 2.416719999999999953e-15
2.098450000000000000e+05 2.304240000000000145e-15
2.107470000000000000e+05 2.268840000000000004e-15
2.116470000000000000e+05 2.246270000000000112e-15
2.125470000000000000e+05 2.157320000000000116e-15
2.134470000000000000e+05 2.321859999999999828e-15
2.143470000000000000e+05 2.175920000000000064e-15
2.152480000000000000e+05 2.167100000000000051e-15
2.161500000000000000e+05 2.315429999999999840e-15
2.170520000000000000e+05 2.035570000000000061e-15
2.179520000000000000e+05 2.088460000000000019e-15
2.188520000000000000e+05 2.143799999999999849e-15
2.197520000000000000e+05 2.045580000000000001e-15
2.206520000000000000e+05 2.142399999999999866e-15
2.215520000000000000e+05 2.068469999999999866e-15
2.224520000000000000e+05 1.859979999999999904e-15
2.233520000000000000e+05 2.079940000000000030e-15
2.242520000000000000e+05 1.862840000000000112e-15
2.251520000000000000e+05 2.033149999999999915e-15
2.260520000000000000e+05 2.011850000000000141e-15
2.269520000000000000e+05 1.898269999999999980e-15
2.278520000000000000e+05 1.940059999999999816e-15
2.287520000000000000e+05 2.128189999999999976e-15
2.296520000000000000e+05 2.100480000000000163e-15
2.305540000000000000e+05 2.013590000000000047e-15
2.314540000000000000e+05 2.117540000000000089e-15
2.323540000000000000e+05 2.099310000000000185e-15
2.332540000000000000e+05 1.982560000000000014e-15
