# Supplementary material for: Quantitative modeling identifies critical cell mechanics driving bile duct lumen formation
Source: PLoS Comput Biol. 2022 Feb 18;18(2):e1009653. doi: 10.1371/journal.pcbi.1009653 (PMC8856558; doi:10.1371/journal.pcbi.1009653)
Supplement: S1 Data — All figures with simulation data can be generated using the python script delivered for each figure. (ZIP) [file pcbi.1009653.s008.zip › data/Fig9B/apical_constriction_weak_effect/t2.txt]

1.009060000000000000e+05 0.000000000000000000e+00
1.018060000000000000e+05 0.000000000000000000e+00
1.027060000000000000e+05 0.000000000000000000e+00
1.036060000000000000e+05 0.000000000000000000e+00
1.045060000000000000e+05 0.000000000000000000e+00
1.054060000000000000e+05 2.132400000000000147e-17
1.063060000000000000e+05 1.069809999999999949e-16
1.072060000000000000e+05 5.542850000000000054e-17
1.081060000000000000e+05 6.700009999999999834e-17
1.090060000000000000e+05 9.262610000000000050e-17
1.099060000000000000e+05 4.057099999999999774e-17
1.108060000000000000e+05 1.241879999999999928e-16
1.117060000000000000e+05 1.809299999999999887e-16
1.126080000000000000e+05 1.523549999999999878e-16
1.135080000000000000e+05 2.042499999999999909e-16
1.144080000000000000e+05 2.244019999999999928e-16
1.153080000000000000e+05 2.529899999999999950e-16
1.162110000000000000e+05 2.446600000000000155e-16
1.171130000000000000e+05 2.333439999999999811e-16
1.180140000000000000e+05 4.285249999999999966e-16
1.189140000000000000e+05 3.758589999999999904e-16
1.198140000000000000e+05 4.065739999999999876e-16
1.207140000000000000e+05 5.024980000000000451e-16
1.216140000000000000e+05 4.938280000000000443e-16
1.225140000000000000e+05 4.589559999999999975e-16
1.234150000000000000e+05 6.712290000000000450e-16
1.243150000000000000e+05 5.418009999999999661e-16
1.252150000000000000e+05 5.409260000000000258e-16
1.261150000000000000e+05 6.123669999999999772e-16
1.270150000000000000e+05 7.595599999999999612e-16
1.279150000000000000e+05 7.999259999999999943e-16
1.288180000000000000e+05 8.045469999999999761e-16
1.297180000000000000e+05 9.454449999999999239e-16
1.306200000000000000e+05 1.090859999999999941e-15
1.315210000000000000e+05 1.246449999999999970e-15
1.324220000000000000e+05 1.017919999999999982e-15
1.333250000000000000e+05 8.932040000000000676e-16
1.342250000000000000e+05 9.986290000000000008e-16
1.351250000000000000e+05 1.029410000000000096e-15
1.360250000000000000e+05 1.069130000000000079e-15
1.369250000000000000e+05 1.055959999999999906e-15
1.378250000000000000e+05 1.386099999999999982e-15
1.387270000000000000e+05 1.088950000000000074e-15
1.396270000000000000e+05 1.237309999999999984e-15
1.405270000000000000e+05 1.280969999999999987e-15
1.414270000000000000e+05 1.309789999999999931e-15
1.423270000000000000e+05 1.298060000000000034e-15
1.432270000000000000e+05 1.474110000000000005e-15
1.441270000000000000e+05 1.490910000000000002e-15
1.450270000000000000e+05 1.600660000000000060e-15
1.459270000000000000e+05 1.610810000000000038e-15
1.468270000000000000e+05 1.567039999999999920e-15
1.477270000000000000e+05 1.788060000000000108e-15
1.486270000000000000e+05 1.730940000000000079e-15
1.495270000000000000e+05 1.629450000000000080e-15
1.504270000000000000e+05 1.646020000000000071e-15
1.513270000000000000e+05 1.688850000000000020e-15
1.522280000000000000e+05 1.621710000000000077e-15
1.531280000000000000e+05 1.681379999999999920e-15
1.540280000000000000e+05 1.737189999999999934e-15
1.549280000000000000e+05 1.747660000000000082e-15
1.558280000000000000e+05 1.864829999999999973e-15
1.567280000000000000e+05 1.942970000000000094e-15
1.576280000000000000e+05 2.031280000000000143e-15
1.585280000000000000e+05 2.038580000000000084e-15
1.594280000000000000e+05 2.107870000000000072e-15
1.603280000000000000e+05 2.168480000000000085e-15
1.612280000000000000e+05 2.204209999999999977e-15
1.621280000000000000e+05 2.199859999999999818e-15
1.630280000000000000e+05 2.297519999999999910e-15
1.639280000000000000e+05 2.217650000000000053e-15
1.648280000000000000e+05 2.284469999999999826e-15
1.657280000000000000e+05 2.328249999999999918e-15
1.666280000000000000e+05 2.324450000000000132e-15
1.675280000000000000e+05 2.417749999999999893e-15
1.684280000000000000e+05 2.476530000000000032e-15
1.693280000000000000e+05 2.394069999999999871e-15
1.702290000000000000e+05 2.442020000000000187e-15
1.711310000000000000e+05 2.470049999999999974e-15
1.720330000000000000e+05 2.509299999999999971e-15
1.729330000000000000e+05 2.525809999999999917e-15
1.738330000000000000e+05 2.499759999999999820e-15
1.747330000000000000e+05 2.535190000000000082e-15
1.756330000000000000e+05 2.647130000000000082e-15
1.765330000000000000e+05 2.554609999999999912e-15
1.774330000000000000e+05 2.644679999999999816e-15
1.783330000000000000e+05 2.642109999999999855e-15
1.792330000000000000e+05 2.632469999999999959e-15
1.801330000000000000e+05 2.720300000000000047e-15
1.810330000000000000e+05 2.784790000000000036e-15
1.819330000000000000e+05 2.807449999999999895e-15
1.828330000000000000e+05 2.809810000000000194e-15
1.837330000000000000e+05 2.804459999999999821e-15
1.846330000000000000e+05 2.755709999999999965e-15
1.855330000000000000e+05 2.867540000000000049e-15
1.864330000000000000e+05 2.872390000000000118e-15
1.873350000000000000e+05 2.858040000000000190e-15
1.882350000000000000e+05 2.902879999999999949e-15
1.891350000000000000e+05 2.945589999999999809e-15
1.900350000000000000e+05 2.869369999999999923e-15
1.909350000000000000e+05 2.912580000000000087e-15
1.918350000000000000e+05 2.969470000000000110e-15
1.927350000000000000e+05 2.975039999999999922e-15
1.936350000000000000e+05 3.044590000000000037e-15
1.945350000000000000e+05 3.069799999999999908e-15
1.954350000000000000e+05 3.002649999999999990e-15
1.963350000000000000e+05 3.080470000000000139e-15
1.972350000000000000e+05 3.093619999999999968e-15
1.981350000000000000e+05 3.029890000000000015e-15
1.990350000000000000e+05 3.108749999999999880e-15
1.999370000000000000e+05 3.092789999999999913e-15
2.008370000000000000e+05 3.144660000000000103e-15
2.017370000000000000e+05 3.091150000000000146e-15
2.026370000000000000e+05 3.152339999999999865e-15
2.035370000000000000e+05 3.227940000000000147e-15
2.044370000000000000e+05 3.147769999999999871e-15
2.053370000000000000e+05 3.197269999999999985e-15
2.062370000000000000e+05 3.215059999999999827e-15
2.071370000000000000e+05 3.342860000000000050e-15
2.080370000000000000e+05 3.338480000000000164e-15
2.089390000000000000e+05 3.303130000000000092e-15
2.098390000000000000e+05 3.308090000000000078e-15
2.107390000000000000e+05 3.329809999999999966e-15
2.116410000000000000e+05 3.242849999999999831e-15
2.125410000000000000e+05 3.271399999999999871e-15
2.134410000000000000e+05 3.275160000000000153e-15
2.143410000000000000e+05 3.202589999999999843e-15
2.152410000000000000e+05 3.211039999999999813e-15
2.161410000000000000e+05 2.841290000000000066e-15
2.170410000000000000e+05 3.235439999999999973e-15
2.179410000000000000e+05 3.168820000000000085e-15
2.188410000000000000e+05 3.210889999999999998e-15
2.197410000000000000e+05 3.129910000000000011e-15
2.206410000000000000e+05 3.148969999999999970e-15
2.215440000000000000e+05 3.339620000000000021e-15
2.224440000000000000e+05 3.399989999999999856e-15
2.233440000000000000e+05 3.353840000000000082e-15
2.242440000000000000e+05 3.403459999999999890e-15
2.251440000000000000e+05 3.445629999999999943e-15
2.260440000000000000e+05 3.413880000000000166e-15
2.269440000000000000e+05 3.532090000000000168e-15
2.278440000000000000e+05 3.591890000000000075e-15
2.287440000000000000e+05 3.657630000000000232e-15
2.296440000000000000e+05 3.490590000000000184e-15
2.305440000000000000e+05 3.580349999999999891e-15
