# Supplementary material for: Quantitative modeling identifies critical cell mechanics driving bile duct lumen formation
Source: PLoS Comput Biol. 2022 Feb 18;18(2):e1009653. doi: 10.1371/journal.pcbi.1009653 (PMC8856558; doi:10.1371/journal.pcbi.1009653)
Supplement: S1 Data — All figures with simulation data can be generated using the python script delivered for each figure. (ZIP) [file pcbi.1009653.s008.zip › data/Fig9B/apical_constriction_weak_effect/t4.txt]

1.009060000000000000e+05 0.000000000000000000e+00
1.018060000000000000e+05 0.000000000000000000e+00
1.027060000000000000e+05 0.000000000000000000e+00
1.036060000000000000e+05 0.000000000000000000e+00
1.045090000000000000e+05 0.000000000000000000e+00
1.054090000000000000e+05 3.501410000000000230e-17
1.063090000000000000e+05 4.963889999999999862e-17
1.072090000000000000e+05 7.425219999999999691e-17
1.081090000000000000e+05 4.861809999999999863e-17
1.090090000000000000e+05 1.033509999999999980e-16
1.099090000000000000e+05 1.069639999999999988e-16
1.108090000000000000e+05 1.404130000000000000e-16
1.117090000000000000e+05 1.733820000000000039e-16
1.126120000000000000e+05 1.143409999999999927e-16
1.135120000000000000e+05 1.776140000000000103e-16
1.144120000000000000e+05 2.344259999999999758e-16
1.153120000000000000e+05 2.201770000000000079e-16
1.162120000000000000e+05 3.623229999999999910e-16
1.171120000000000000e+05 5.275849999999999733e-16
1.180150000000000000e+05 5.722540000000000490e-16
1.189150000000000000e+05 4.838779999999999516e-16
1.198150000000000000e+05 5.226900000000000190e-16
1.207150000000000000e+05 5.379510000000000120e-16
1.216180000000000000e+05 4.885539999999999905e-16
1.225180000000000000e+05 6.177709999999999956e-16
1.234180000000000000e+05 6.350490000000000172e-16
1.243180000000000000e+05 7.184870000000000134e-16
1.252180000000000000e+05 8.116170000000000101e-16
1.261180000000000000e+05 8.328879999999999765e-16
1.270180000000000000e+05 8.960689999999999672e-16
1.279200000000000000e+05 9.243560000000000263e-16
1.288200000000000000e+05 9.073239999999999894e-16
1.297200000000000000e+05 1.003950000000000073e-15
1.306200000000000000e+05 1.092259999999999924e-15
1.315200000000000000e+05 9.735689999999999446e-16
1.324210000000000000e+05 1.120649999999999977e-15
1.333210000000000000e+05 1.203980000000000091e-15
1.342210000000000000e+05 1.273949999999999924e-15
1.351210000000000000e+05 1.268659999999999990e-15
1.360210000000000000e+05 1.296169999999999918e-15
1.369210000000000000e+05 1.273660000000000071e-15
1.378240000000000000e+05 1.448119999999999952e-15
1.387240000000000000e+05 1.434729999999999945e-15
1.396240000000000000e+05 1.447770000000000055e-15
1.405240000000000000e+05 1.561650000000000044e-15
1.414240000000000000e+05 1.630720000000000000e-15
1.423240000000000000e+05 1.718219999999999943e-15
1.432240000000000000e+05 1.700649999999999936e-15
1.441240000000000000e+05 1.785869999999999967e-15
1.450260000000000000e+05 1.864209999999999974e-15
1.459260000000000000e+05 1.996859999999999872e-15
1.468260000000000000e+05 2.013559999999999926e-15
1.477260000000000000e+05 1.965669999999999852e-15
1.486280000000000000e+05 2.097989999999999998e-15
1.495280000000000000e+05 2.253530000000000155e-15
1.504280000000000000e+05 2.180700000000000114e-15
1.513300000000000000e+05 2.315440000000000012e-15
1.522300000000000000e+05 2.247959999999999948e-15
1.531300000000000000e+05 2.180880000000000050e-15
1.540300000000000000e+05 2.189450000000000108e-15
1.549320000000000000e+05 2.100110000000000120e-15
1.558320000000000000e+05 2.265310000000000122e-15
1.567320000000000000e+05 2.385750000000000162e-15
1.576320000000000000e+05 2.226560000000000035e-15
1.585320000000000000e+05 2.308950000000000176e-15
1.594320000000000000e+05 2.266629999999999915e-15
1.603320000000000000e+05 2.379960000000000121e-15
1.612320000000000000e+05 2.349009999999999885e-15
1.621320000000000000e+05 2.516040000000000155e-15
1.630320000000000000e+05 2.560160000000000170e-15
1.639320000000000000e+05 2.597989999999999840e-15
1.648320000000000000e+05 2.626219999999999906e-15
1.657320000000000000e+05 2.652410000000000042e-15
1.666320000000000000e+05 2.638170000000000031e-15
1.675340000000000000e+05 2.767910000000000045e-15
1.684340000000000000e+05 2.872340000000000048e-15
1.693360000000000000e+05 2.910240000000000131e-15
1.702360000000000000e+05 2.884549999999999905e-15
1.711360000000000000e+05 2.827630000000000156e-15
1.720380000000000000e+05 3.132530000000000042e-15
1.729380000000000000e+05 3.116049999999999821e-15
1.738380000000000000e+05 3.070430000000000078e-15
1.747380000000000000e+05 3.011660000000000111e-15
1.756380000000000000e+05 3.151449999999999963e-15
1.765380000000000000e+05 3.156010000000000179e-15
1.774380000000000000e+05 3.201250000000000101e-15
1.783380000000000000e+05 3.281360000000000135e-15
1.792380000000000000e+05 3.222109999999999813e-15
1.801380000000000000e+05 3.243850000000000044e-15
1.810380000000000000e+05 3.365239999999999833e-15
1.819380000000000000e+05 3.366159999999999856e-15
1.828390000000000000e+05 3.434840000000000018e-15
1.837420000000000000e+05 3.513419999999999808e-15
1.846420000000000000e+05 3.468330000000000095e-15
1.855420000000000000e+05 3.494880000000000102e-15
1.864420000000000000e+05 3.494109999999999894e-15
1.873420000000000000e+05 3.510369999999999886e-15
1.882420000000000000e+05 3.521529999999999855e-15
1.891450000000000000e+05 3.514389999999999900e-15
1.900450000000000000e+05 3.408259999999999890e-15
1.909450000000000000e+05 3.444720000000000092e-15
1.918450000000000000e+05 3.483860000000000171e-15
1.927450000000000000e+05 3.572440000000000124e-15
1.936450000000000000e+05 3.515289999999999974e-15
1.945450000000000000e+05 3.545919999999999843e-15
1.954450000000000000e+05 3.662679999999999792e-15
1.963450000000000000e+05 3.675590000000000232e-15
1.972450000000000000e+05 3.570609999999999855e-15
1.981450000000000000e+05 3.807249999999999693e-15
1.990450000000000000e+05 3.623249999999999859e-15
1.999450000000000000e+05 3.766640000000000006e-15
2.008450000000000000e+05 3.851249999999999619e-15
2.017450000000000000e+05 3.781179999999999646e-15
2.026450000000000000e+05 3.925739999999999771e-15
2.035450000000000000e+05 3.683380000000000305e-15
2.044480000000000000e+05 3.722189999999999845e-15
2.053480000000000000e+05 3.836109999999999929e-15
2.062500000000000000e+05 3.793690000000000317e-15
2.071500000000000000e+05 3.619970000000000326e-15
2.080500000000000000e+05 3.562380000000000114e-15
2.089500000000000000e+05 3.702330000000000347e-15
2.098500000000000000e+05 3.737900000000000253e-15
2.107520000000000000e+05 3.950370000000000331e-15
2.116520000000000000e+05 3.754160000000000245e-15
2.125520000000000000e+05 3.719170000000000045e-15
2.134540000000000000e+05 3.901420000000000196e-15
2.143540000000000000e+05 3.848409999999999755e-15
2.152540000000000000e+05 3.909390000000000205e-15
2.161540000000000000e+05 3.864440000000000135e-15
2.170560000000000000e+05 3.963109999999999824e-15
2.179580000000000000e+05 4.029669999999999864e-15
2.188580000000000000e+05 4.040519999999999636e-15
2.197580000000000000e+05 4.068179999999999774e-15
2.206580000000000000e+05 4.065120000000000075e-15
2.215580000000000000e+05 4.123829999999999801e-15
2.224580000000000000e+05 4.146719999999999666e-15
2.233580000000000000e+05 4.123100000000000280e-15
2.242580000000000000e+05 4.162519999999999646e-15
2.251580000000000000e+05 4.259439999999999651e-15
2.260580000000000000e+05 4.191279999999999743e-15
2.269580000000000000e+05 4.238260000000000360e-15
2.278600000000000000e+05 4.211319999999999966e-15
