# Supplementary material for: Quantitative modeling identifies critical cell mechanics driving bile duct lumen formation
Source: PLoS Comput Biol. 2022 Feb 18;18(2):e1009653. doi: 10.1371/journal.pcbi.1009653 (PMC8856558; doi:10.1371/journal.pcbi.1009653)
Supplement: S1 Data — All figures with simulation data can be generated using the python script delivered for each figure. (ZIP) [file pcbi.1009653.s008.zip › data/Fig9B/apical_constriction_weak_effect/t5.txt]

1.009060000000000000e+05 0.000000000000000000e+00
1.018060000000000000e+05 0.000000000000000000e+00
1.027060000000000000e+05 0.000000000000000000e+00
1.036060000000000000e+05 0.000000000000000000e+00
1.045090000000000000e+05 0.000000000000000000e+00
1.054090000000000000e+05 0.000000000000000000e+00
1.063090000000000000e+05 4.503719999999999945e-17
1.072090000000000000e+05 3.840680000000000120e-17
1.081100000000000000e+05 4.075549999999999857e-17
1.090100000000000000e+05 6.826069999999999609e-17
1.099100000000000000e+05 7.425409999999999996e-17
1.108120000000000000e+05 1.331200000000000066e-16
1.117120000000000000e+05 1.710559999999999933e-16
1.126120000000000000e+05 1.774519999999999891e-16
1.135150000000000000e+05 1.458139999999999916e-16
1.144150000000000000e+05 1.872059999999999944e-16
1.153150000000000000e+05 1.826820000000000022e-16
1.162150000000000000e+05 2.129770000000000093e-16
1.171150000000000000e+05 3.352520000000000092e-16
1.180180000000000000e+05 5.135370000000000062e-16
1.189180000000000000e+05 5.252089999999999915e-16
1.198180000000000000e+05 6.010559999999999794e-16
1.207220000000000000e+05 5.282349999999999938e-16
1.216220000000000000e+05 5.894610000000000345e-16
1.225220000000000000e+05 5.661119999999999780e-16
1.234240000000000000e+05 5.989769999999999706e-16
1.243260000000000000e+05 6.096439999999999525e-16
1.252260000000000000e+05 7.542470000000000265e-16
1.261260000000000000e+05 7.618790000000000488e-16
1.270300000000000000e+05 7.535870000000000316e-16
1.279300000000000000e+05 8.877949999999999633e-16
1.288320000000000000e+05 9.572940000000000894e-16
1.297320000000000000e+05 8.992809999999999097e-16
1.306340000000000000e+05 7.827449999999999622e-16
1.315360000000000000e+05 8.775310000000000001e-16
1.324360000000000000e+05 9.107840000000000495e-16
1.333380000000000000e+05 1.014960000000000029e-15
1.342380000000000000e+05 8.713940000000000149e-16
1.351380000000000000e+05 9.798289999999999714e-16
1.360380000000000000e+05 1.200340000000000095e-15
1.369380000000000000e+05 1.157550000000000044e-15
1.378380000000000000e+05 1.268429999999999984e-15
1.387380000000000000e+05 1.357219999999999993e-15
1.396380000000000000e+05 1.262690000000000013e-15
1.405380000000000000e+05 1.427560000000000068e-15
1.414380000000000000e+05 1.342730000000000028e-15
1.423380000000000000e+05 1.523359999999999968e-15
1.432380000000000000e+05 1.586229999999999942e-15
1.441380000000000000e+05 1.579520000000000076e-15
1.450380000000000000e+05 1.711530000000000026e-15
1.459380000000000000e+05 1.693279999999999976e-15
1.468380000000000000e+05 1.771929999999999982e-15
1.477380000000000000e+05 1.877420000000000045e-15
1.486400000000000000e+05 1.933210000000000109e-15
1.495400000000000000e+05 1.956369999999999878e-15
1.504400000000000000e+05 2.218940000000000120e-15
1.513400000000000000e+05 2.130880000000000026e-15
1.522400000000000000e+05 2.159049999999999851e-15
1.531400000000000000e+05 2.344759999999999865e-15
1.540400000000000000e+05 2.375119999999999830e-15
1.549400000000000000e+05 2.380449999999999859e-15
1.558400000000000000e+05 2.404670000000000083e-15
1.567400000000000000e+05 2.533019999999999891e-15
1.576400000000000000e+05 2.592849999999999918e-15
1.585400000000000000e+05 2.633310000000000185e-15
1.594400000000000000e+05 2.661120000000000138e-15
1.603400000000000000e+05 2.662360000000000135e-15
1.612400000000000000e+05 2.736899999999999961e-15
1.621400000000000000e+05 2.681630000000000150e-15
1.630400000000000000e+05 2.713009999999999883e-15
1.639400000000000000e+05 2.708750000000000086e-15
1.648420000000000000e+05 2.713210000000000162e-15
1.657420000000000000e+05 2.656169999999999929e-15
1.666460000000000000e+05 2.703060000000000185e-15
1.675460000000000000e+05 2.746979999999999920e-15
1.684460000000000000e+05 2.718179999999999925e-15
1.693460000000000000e+05 2.789829999999999818e-15
1.702460000000000000e+05 2.829100000000000158e-15
1.711460000000000000e+05 2.905169999999999834e-15
1.720460000000000000e+05 2.941700000000000055e-15
1.729460000000000000e+05 3.031469999999999934e-15
1.738460000000000000e+05 3.142349999999999874e-15
1.747460000000000000e+05 3.149440000000000153e-15
1.756460000000000000e+05 3.126229999999999920e-15
1.765460000000000000e+05 3.147819999999999941e-15
1.774460000000000000e+05 3.326249999999999963e-15
1.783460000000000000e+05 3.256749999999999918e-15
1.792460000000000000e+05 3.267990000000000077e-15
1.801460000000000000e+05 3.317510000000000141e-15
1.810460000000000000e+05 3.379860000000000059e-15
1.819460000000000000e+05 3.396810000000000068e-15
1.828460000000000000e+05 3.425570000000000165e-15
1.837460000000000000e+05 3.432929999999999953e-15
1.846480000000000000e+05 3.379700000000000072e-15
1.855500000000000000e+05 3.460770000000000027e-15
1.864500000000000000e+05 3.560559999999999623e-15
1.873500000000000000e+05 3.580450000000000031e-15
1.882500000000000000e+05 3.571170000000000007e-15
1.891520000000000000e+05 3.735329999999999897e-15
1.900520000000000000e+05 3.631660000000000325e-15
1.909520000000000000e+05 3.631689999999999657e-15
1.918520000000000000e+05 3.714859999999999784e-15
1.927520000000000000e+05 3.745569999999999843e-15
1.936560000000000000e+05 3.728230000000000235e-15
1.945560000000000000e+05 3.775490000000000140e-15
1.954560000000000000e+05 3.740870000000000378e-15
1.963560000000000000e+05 3.896449999999999644e-15
1.972560000000000000e+05 3.848189999999999921e-15
1.981560000000000000e+05 3.945910000000000254e-15
1.990580000000000000e+05 3.889069999999999907e-15
1.999600000000000000e+05 3.948400000000000025e-15
2.008600000000000000e+05 4.025760000000000161e-15
2.017600000000000000e+05 3.906929999999999767e-15
2.026600000000000000e+05 4.001700000000000319e-15
2.035600000000000000e+05 4.026430000000000230e-15
2.044600000000000000e+05 4.013129999999999796e-15
2.053600000000000000e+05 4.076889999999999870e-15
2.062600000000000000e+05 4.118110000000000173e-15
2.071620000000000000e+05 4.070239999999999654e-15
2.080620000000000000e+05 4.181230000000000299e-15
2.089640000000000000e+05 4.297189999999999920e-15
2.098640000000000000e+05 4.225130000000000086e-15
2.107640000000000000e+05 4.328259999999999851e-15
2.116640000000000000e+05 4.271369999999999827e-15
2.125660000000000000e+05 4.171369999999999780e-15
2.134660000000000000e+05 4.251949999999999997e-15
2.143660000000000000e+05 4.356970000000000272e-15
2.152680000000000000e+05 4.184390000000000138e-15
2.161680000000000000e+05 4.260330000000000342e-15
2.170680000000000000e+05 4.330970000000000244e-15
2.179680000000000000e+05 4.362640000000000224e-15
2.188680000000000000e+05 4.447620000000000276e-15
2.197680000000000000e+05 4.469310000000000042e-15
2.206680000000000000e+05 4.455990000000000055e-15
2.215700000000000000e+05 4.432659999999999733e-15
2.224700000000000000e+05 4.312450000000000093e-15
2.233700000000000000e+05 4.469440000000000303e-15
2.242700000000000000e+05 4.613929999999999619e-15
2.251700000000000000e+05 4.578499999999999752e-15
2.260700000000000000e+05 4.572149999999999954e-15
2.269700000000000000e+05 4.413979999999999989e-15
2.278700000000000000e+05 4.614729999999999948e-15
2.287700000000000000e+05 4.612070000000000019e-15
2.296700000000000000e+05 4.635219999999999616e-15
2.305700000000000000e+05 4.730529999999999976e-15
2.314700000000000000e+05 4.688989999999999699e-15
2.323700000000000000e+05 4.644590000000000003e-15
2.332700000000000000e+05 4.789780000000000298e-15
2.341700000000000000e+05 4.774900000000000340e-15
2.350700000000000000e+05 4.903460000000000204e-15
