# Supplementary material for: Quantitative modeling identifies critical cell mechanics driving bile duct lumen formation
Source: PLoS Comput Biol. 2022 Feb 18;18(2):e1009653. doi: 10.1371/journal.pcbi.1009653 (PMC8856558; doi:10.1371/journal.pcbi.1009653)
Supplement: S1 Data — All figures with simulation data can be generated using the python script delivered for each figure. (ZIP) [file pcbi.1009653.s008.zip › data/Fig10A/high_adhesion_effect/t4.txt]

1.009060000000000000e+05 0.000000000000000000e+00
1.018060000000000000e+05 0.000000000000000000e+00
1.027060000000000000e+05 0.000000000000000000e+00
1.036060000000000000e+05 0.000000000000000000e+00
1.045060000000000000e+05 0.000000000000000000e+00
1.054060000000000000e+05 1.255480000000000040e-16
1.063060000000000000e+05 1.800729999999999878e-16
1.072060000000000000e+05 1.647629999999999914e-16
1.081060000000000000e+05 1.760380000000000119e-16
1.090060000000000000e+05 1.802610000000000117e-16
1.099060000000000000e+05 1.591170000000000077e-16
1.108060000000000000e+05 1.554520000000000014e-16
1.117060000000000000e+05 1.506139999999999907e-16
1.126060000000000000e+05 1.283240000000000022e-16
1.135060000000000000e+05 1.925599999999999923e-16
1.144060000000000000e+05 1.942650000000000121e-16
1.153060000000000000e+05 2.033850000000000005e-16
1.162060000000000000e+05 2.034579999999999970e-16
1.171060000000000000e+05 2.187930000000000036e-16
1.180060000000000000e+05 5.135919999999999647e-16
1.189060000000000000e+05 5.134180000000000332e-16
1.198060000000000000e+05 4.792550000000000341e-16
1.207060000000000000e+05 4.904670000000000080e-16
1.216060000000000000e+05 5.486420000000000116e-16
1.225060000000000000e+05 5.871640000000000290e-16
1.234060000000000000e+05 5.907180000000000271e-16
1.243060000000000000e+05 5.806175999999999942e-16
1.252060000000000000e+05 6.044720000000000727e-16
1.261060000000000000e+05 6.578632000000000202e-16
1.270060000000000000e+05 6.616888000000000286e-16
1.279060000000000000e+05 6.417024000000001146e-16
1.288060000000000000e+05 6.931832000000000695e-16
1.297060000000000000e+05 8.024320000000000394e-16
1.306060000000000000e+05 8.861520000000000469e-16
1.315060000000000000e+05 1.007743999999999953e-15
1.324060000000000000e+05 1.182984000000000213e-15
1.333060000000000000e+05 1.185696000000000049e-15
1.342060000000000000e+05 1.352128000000000107e-15
1.351060000000000000e+05 1.457056000000000182e-15
1.360060000000000000e+05 1.548864000000000155e-15
1.369060000000000000e+05 1.664424000000000005e-15
1.378060000000000000e+05 1.742000000000000105e-15
1.387060000000000000e+05 1.786312000000000064e-15
1.396060000000000000e+05 1.679768000000000043e-15
1.405060000000000000e+05 1.819824000000000124e-15
1.414060000000000000e+05 1.873536000000000000e-15
1.423060000000000000e+05 1.867720000000000302e-15
1.432060000000000000e+05 2.083056000000000296e-15
1.441060000000000000e+05 1.963480000000000106e-15
1.450060000000000000e+05 2.022144000000000225e-15
1.459060000000000000e+05 2.024471999999999974e-15
1.468060000000000000e+05 2.111040000000000082e-15
1.477060000000000000e+05 2.299784000000000137e-15
1.486060000000000000e+05 2.377600000000000217e-15
1.495060000000000000e+05 2.435575999999999958e-15
1.504060000000000000e+05 2.345904000000000185e-15
1.513060000000000000e+05 2.448624000000000008e-15
1.522060000000000000e+05 2.481047999999999921e-15
1.531060000000000000e+05 2.600024000000000062e-15
1.540060000000000000e+05 2.637144000000000160e-15
1.549060000000000000e+05 2.591784000000000149e-15
1.558060000000000000e+05 2.722416000000000099e-15
1.567060000000000000e+05 2.663416000000000127e-15
1.576060000000000000e+05 2.692527999999999957e-15
1.585060000000000000e+05 2.663912000000000362e-15
1.594060000000000000e+05 2.747279999999999945e-15
1.603060000000000000e+05 2.923160000000000349e-15
1.612060000000000000e+05 2.833543999999999960e-15
1.621060000000000000e+05 2.780719999999999952e-15
1.630060000000000000e+05 2.928368000000000256e-15
1.639060000000000000e+05 2.885744000000000295e-15
1.648060000000000000e+05 3.091111999999999888e-15
1.657060000000000000e+05 3.064144000000000196e-15
1.666060000000000000e+05 3.101967999999999763e-15
1.675060000000000000e+05 3.221616000000000007e-15
1.684060000000000000e+05 3.198640000000000242e-15
1.693060000000000000e+05 3.137232000000000330e-15
1.702060000000000000e+05 3.199480000000000075e-15
1.711060000000000000e+05 3.182648000000000120e-15
1.720060000000000000e+05 3.236007999999999867e-15
1.729060000000000000e+05 3.173792000000000277e-15
1.738060000000000000e+05 3.242768000000000395e-15
1.747060000000000000e+05 3.194712000000000231e-15
1.756060000000000000e+05 3.288607999999999972e-15
1.765060000000000000e+05 3.366560000000000021e-15
1.774060000000000000e+05 3.352464000000000511e-15
1.783060000000000000e+05 3.349264000000000380e-15
1.792060000000000000e+05 3.365327999999999767e-15
1.801060000000000000e+05 3.239992000000000446e-15
1.810060000000000000e+05 3.289920000000000416e-15
1.819060000000000000e+05 3.310048000000000178e-15
1.828060000000000000e+05 3.537808000000000156e-15
1.837060000000000000e+05 3.523128000000000477e-15
1.846060000000000000e+05 3.540328000000000441e-15
1.855060000000000000e+05 3.606664000000000184e-15
1.864060000000000000e+05 3.726824000000000149e-15
1.873060000000000000e+05 3.783351999999999872e-15
1.882060000000000000e+05 3.734920000000000350e-15
1.891060000000000000e+05 3.694216000000000231e-15
1.900060000000000000e+05 3.636520000000000171e-15
1.909060000000000000e+05 3.797136000000000728e-15
1.918060000000000000e+05 3.820080000000000338e-15
1.927060000000000000e+05 3.910384000000000316e-15
1.936060000000000000e+05 3.910903999999999780e-15
1.945060000000000000e+05 3.937608000000000065e-15
1.954060000000000000e+05 3.994152000000000063e-15
1.963060000000000000e+05 3.889976000000000083e-15
1.972060000000000000e+05 3.966432000000000472e-15
1.981060000000000000e+05 4.001648000000000215e-15
1.990060000000000000e+05 4.071767999999999863e-15
1.999060000000000000e+05 4.073272000000000449e-15
2.008060000000000000e+05 4.094792000000000057e-15
2.017060000000000000e+05 4.169496000000000334e-15
2.026060000000000000e+05 4.060032000000000258e-15
2.035060000000000000e+05 4.218136000000000272e-15
2.044060000000000000e+05 4.115160000000000391e-15
2.053060000000000000e+05 4.233752000000000248e-15
2.062060000000000000e+05 4.069743999999999813e-15
2.071060000000000000e+05 3.940424000000000307e-15
2.080060000000000000e+05 4.155968000000000718e-15
2.089060000000000000e+05 4.090816000000000404e-15
2.098060000000000000e+05 4.227743999999999619e-15
2.107060000000000000e+05 4.269264000000000341e-15
2.116060000000000000e+05 4.297776000000000912e-15
2.125060000000000000e+05 4.356496000000000414e-15
2.134060000000000000e+05 4.407976000000000217e-15
2.143060000000000000e+05 4.532016000000000553e-15
2.152060000000000000e+05 4.474072000000000178e-15
2.161060000000000000e+05 4.506144000000000356e-15
2.170060000000000000e+05 4.539632000000000399e-15
2.179060000000000000e+05 4.556576000000000305e-15
2.188060000000000000e+05 4.453032000000000136e-15
2.197060000000000000e+05 4.317624000000000204e-15
2.206060000000000000e+05 4.242688000000000676e-15
2.215060000000000000e+05 4.285583999999999786e-15
2.224060000000000000e+05 4.460160000000000278e-15
2.233060000000000000e+05 4.501895999999999977e-15
2.242060000000000000e+05 4.644376000000000667e-15
2.251060000000000000e+05 4.852616000000000280e-15
2.260060000000000000e+05 4.837776000000000220e-15
2.269060000000000000e+05 4.970816000000000504e-15
2.278060000000000000e+05 5.073464000000000274e-15
2.287060000000000000e+05 4.962224000000000463e-15
2.296060000000000000e+05 5.007184000000000310e-15
2.305060000000000000e+05 5.003712000000000635e-15
2.314060000000000000e+05 5.134464000000000279e-15
2.323060000000000000e+05 5.250544000000000383e-15
2.332060000000000000e+05 5.250824000000000458e-15
2.341060000000000000e+05 5.313352000000000673e-15
2.350060000000000000e+05 5.305816000000000623e-15
2.359060000000000000e+05 5.223815999999999685e-15
2.368060000000000000e+05 5.181456000000000314e-15
2.377060000000000000e+05 5.295736000000000270e-15
2.386060000000000000e+05 5.430704000000000534e-15
2.395060000000000000e+05 5.250040000000000405e-15
2.404060000000000000e+05 5.229960000000000283e-15
2.413060000000000000e+05 5.283000000000000057e-15
2.422060000000000000e+05 5.304200000000000480e-15
