# Supplementary material for: Quantitative modeling identifies critical cell mechanics driving bile duct lumen formation
Source: PLoS Comput Biol. 2022 Feb 18;18(2):e1009653. doi: 10.1371/journal.pcbi.1009653 (PMC8856558; doi:10.1371/journal.pcbi.1009653)
Supplement: S1 Data — All figures with simulation data can be generated using the python script delivered for each figure. (ZIP) [file pcbi.1009653.s008.zip › data/Fig10A/high_adhesion_effect/t5.txt]

1.009060000000000000e+05 0.000000000000000000e+00
1.018060000000000000e+05 0.000000000000000000e+00
1.027060000000000000e+05 0.000000000000000000e+00
1.036060000000000000e+05 0.000000000000000000e+00
1.045060000000000000e+05 0.000000000000000000e+00
1.054060000000000000e+05 8.470210000000000476e-17
1.063060000000000000e+05 1.608580000000000049e-16
1.072060000000000000e+05 1.833119999999999996e-16
1.081060000000000000e+05 1.664460000000000032e-16
1.090060000000000000e+05 1.983770000000000038e-16
1.099060000000000000e+05 1.970819999999999995e-16
1.108060000000000000e+05 1.864850000000000119e-16
1.117060000000000000e+05 2.125959999999999987e-16
1.126060000000000000e+05 1.851670000000000070e-16
1.135060000000000000e+05 2.531200000000000090e-16
1.144060000000000000e+05 3.048650000000000245e-16
1.153060000000000000e+05 2.880029999999999982e-16
1.162060000000000000e+05 3.432280000000000229e-16
1.171060000000000000e+05 3.347369999999999900e-16
1.180060000000000000e+05 5.312680000000000176e-16
1.189060000000000000e+05 5.902449999999999897e-16
1.198060000000000000e+05 6.022600000000000478e-16
1.207060000000000000e+05 6.144950000000000386e-16
1.216060000000000000e+05 8.382940000000000293e-16
1.225060000000000000e+05 9.175099999999999936e-16
1.234060000000000000e+05 9.169779999999999289e-16
1.243060000000000000e+05 7.247240000000001382e-16
1.252060000000000000e+05 7.249208000000000076e-16
1.261060000000000000e+05 7.860440000000001170e-16
1.270060000000000000e+05 7.920592000000000417e-16
1.279060000000000000e+05 7.088416000000000046e-16
1.288060000000000000e+05 8.542560000000001297e-16
1.297060000000000000e+05 8.089679999999999744e-16
1.306060000000000000e+05 8.295680000000000527e-16
1.315060000000000000e+05 8.286480000000000299e-16
1.324060000000000000e+05 1.116224000000000090e-15
1.333060000000000000e+05 1.201136000000000157e-15
1.342060000000000000e+05 1.404568000000000226e-15
1.351060000000000000e+05 1.442031999999999921e-15
1.360060000000000000e+05 1.465424000000000124e-15
1.369060000000000000e+05 1.536528000000000106e-15
1.378060000000000000e+05 1.615616000000000140e-15
1.387060000000000000e+05 1.703016000000000140e-15
1.396060000000000000e+05 1.771831999999999876e-15
1.405060000000000000e+05 1.833232000000000046e-15
1.414060000000000000e+05 1.811920000000000065e-15
1.423060000000000000e+05 1.838816000000000098e-15
1.432060000000000000e+05 1.919408000000000127e-15
1.441060000000000000e+05 1.880152000000000027e-15
1.450060000000000000e+05 1.797360000000000081e-15
1.459060000000000000e+05 1.871520000000000087e-15
1.468060000000000000e+05 1.998248000000000043e-15
1.477060000000000000e+05 2.111719999999999928e-15
1.486060000000000000e+05 2.111872000000000172e-15
1.495060000000000000e+05 1.995616000000000201e-15
1.504060000000000000e+05 2.221184000000000398e-15
1.513060000000000000e+05 2.162016000000000302e-15
1.522060000000000000e+05 2.255192000000000299e-15
1.531060000000000000e+05 2.327584000000000313e-15
1.540060000000000000e+05 2.259032000000000378e-15
1.549060000000000000e+05 2.255160000000000144e-15
1.558060000000000000e+05 2.301296000000000466e-15
1.567060000000000000e+05 2.310512000000000181e-15
1.576060000000000000e+05 2.352672000000000061e-15
1.585060000000000000e+05 2.415496000000000232e-15
1.594060000000000000e+05 2.452104000000000214e-15
1.603060000000000000e+05 2.537376000000000153e-15
1.612060000000000000e+05 2.532048000000000158e-15
1.621060000000000000e+05 2.612000000000000239e-15
1.630060000000000000e+05 2.600792000000000235e-15
1.639060000000000000e+05 2.551616000000000164e-15
1.648060000000000000e+05 2.607711999999999961e-15
1.657060000000000000e+05 2.642159999999999925e-15
1.666060000000000000e+05 2.619696000000000276e-15
1.675060000000000000e+05 2.687000000000000077e-15
1.684060000000000000e+05 2.681319999999999954e-15
1.693060000000000000e+05 2.728688000000000135e-15
1.702060000000000000e+05 2.672024000000000049e-15
1.711060000000000000e+05 2.716584000000000126e-15
1.720060000000000000e+05 2.705152000000000219e-15
1.729060000000000000e+05 2.745360000000000103e-15
1.738060000000000000e+05 2.766968000000000433e-15
1.747060000000000000e+05 2.723792000000000459e-15
1.756060000000000000e+05 2.777880000000000087e-15
1.765060000000000000e+05 2.784192000000000021e-15
1.774060000000000000e+05 2.826968000000000225e-15
1.783060000000000000e+05 2.823976000000000116e-15
1.792060000000000000e+05 2.825928000000000114e-15
1.801060000000000000e+05 2.823312000000000151e-15
1.810060000000000000e+05 2.798263999999999907e-15
1.819060000000000000e+05 2.805072000000000076e-15
1.828060000000000000e+05 2.802272000000000109e-15
1.837060000000000000e+05 2.849504000000000321e-15
1.846060000000000000e+05 2.883800000000000041e-15
1.855060000000000000e+05 2.859400000000000276e-15
1.864060000000000000e+05 2.925352000000000129e-15
1.873060000000000000e+05 2.905752000000000363e-15
1.882060000000000000e+05 2.910720000000000092e-15
1.891060000000000000e+05 2.948832000000000266e-15
1.900060000000000000e+05 2.953928000000000616e-15
1.909060000000000000e+05 3.005752000000000016e-15
1.918060000000000000e+05 2.993728000000000197e-15
1.927060000000000000e+05 2.981752000000000020e-15
1.936060000000000000e+05 2.964360000000000309e-15
1.945060000000000000e+05 2.979064000000000005e-15
1.954060000000000000e+05 2.976104000000000052e-15
1.963060000000000000e+05 2.998895999999999811e-15
1.972060000000000000e+05 3.036872000000000017e-15
1.981060000000000000e+05 3.026592000000000567e-15
1.990060000000000000e+05 2.979632000000000293e-15
1.999060000000000000e+05 3.037463999999999928e-15
2.008060000000000000e+05 3.072743999999999981e-15
2.017060000000000000e+05 3.106824000000000330e-15
2.026060000000000000e+05 3.071208000000000029e-15
2.035060000000000000e+05 3.133840000000000057e-15
2.044060000000000000e+05 3.062320000000000031e-15
2.053060000000000000e+05 3.143320000000000361e-15
2.062060000000000000e+05 3.161184000000000290e-15
2.071060000000000000e+05 3.104136000000000314e-15
2.080060000000000000e+05 3.112903999999999829e-15
2.089060000000000000e+05 3.087944000000000307e-15
2.098060000000000000e+05 3.142704000000000432e-15
2.107060000000000000e+05 3.161336000000000139e-15
2.116060000000000000e+05 3.222368000000000300e-15
2.125060000000000000e+05 3.157016000000000101e-15
2.134060000000000000e+05 3.198295999999999857e-15
2.143060000000000000e+05 3.184056000000000240e-15
2.152060000000000000e+05 3.185328000000000392e-15
2.161060000000000000e+05 3.237735999999999961e-15
2.170060000000000000e+05 3.215232000000000020e-15
2.179060000000000000e+05 3.224496000000000164e-15
2.188060000000000000e+05 3.234408000000000393e-15
2.197060000000000000e+05 3.165447999999999761e-15
2.206060000000000000e+05 3.269496000000000303e-15
2.215060000000000000e+05 3.265152000000000247e-15
2.224060000000000000e+05 3.290903999999999960e-15
2.233060000000000000e+05 3.305408000000000166e-15
2.242060000000000000e+05 3.362392000000000226e-15
2.251060000000000000e+05 3.414663999999999826e-15
2.260060000000000000e+05 3.390904000000000008e-15
2.269060000000000000e+05 3.389664000000000011e-15
2.278060000000000000e+05 3.411736000000000027e-15
2.287060000000000000e+05 3.385912000000000261e-15
2.296060000000000000e+05 3.359976000000000543e-15
2.305060000000000000e+05 3.265223999999999906e-15
2.314060000000000000e+05 3.287256000000000419e-15
2.323060000000000000e+05 3.148688000000000254e-15
2.332060000000000000e+05 3.142384000000000458e-15
2.341060000000000000e+05 3.312680000000000415e-15
2.350060000000000000e+05 3.364080000000000028e-15
2.359060000000000000e+05 3.467599999999999785e-15
2.368060000000000000e+05 3.349016000000000065e-15
2.377060000000000000e+05 3.400656000000000250e-15
2.386060000000000000e+05 3.437624000000000498e-15
2.395060000000000000e+05 3.538279999999999979e-15
2.404060000000000000e+05 3.571248000000000163e-15
2.413060000000000000e+05 3.633720000000000204e-15
2.422060000000000000e+05 3.706919999999999895e-15
2.431060000000000000e+05 3.783240000000000315e-15
2.440060000000000000e+05 3.711312000000000381e-15
2.449060000000000000e+05 3.708032000000000060e-15
2.458060000000000000e+05 3.782584000000000093e-15
2.467060000000000000e+05 3.721280000000000389e-15
2.476060000000000000e+05 3.716247999999999955e-15
2.485060000000000000e+05 3.694664000000000037e-15
2.494060000000000000e+05 3.781304000000000198e-15
2.503060000000000000e+05 3.788447999999999827e-15
2.512060000000000000e+05 3.851864000000000303e-15
2.521060000000000000e+05 3.854128000000000531e-15
2.530060000000000000e+05 3.892855999999999846e-15
2.539060000000000000e+05 3.965728000000000215e-15
2.548060000000000000e+05 3.974344000000000669e-15
2.557060000000000000e+05 3.959848000000000206e-15
2.566060000000000000e+05 4.027624000000000619e-15
2.575060000000000000e+05 4.020727999999999728e-15
2.584060000000000000e+05 4.040600000000000221e-15
2.593060000000000000e+05 3.971784000000000091e-15
2.602060000000000000e+05 4.065128000000000213e-15
2.611060000000000000e+05 3.944648000000000274e-15
2.620060000000000000e+05 3.940248000000000440e-15
2.629060000000000000e+05 3.965887999999999807e-15
2.638060000000000000e+05 4.057895999999999862e-15
2.647060000000000000e+05 4.130839999999999889e-15
2.656060000000000000e+05 4.091544000000000285e-15
2.665060000000000000e+05 4.046568000000000163e-15
2.674060000000000000e+05 4.153656000000000455e-15
2.683060000000000000e+05 4.084840000000000325e-15
2.692060000000000000e+05 4.017256000000000053e-15
2.701060000000000000e+05 4.102968000000000054e-15
2.710060000000000000e+05 4.089576000000000408e-15
2.719060000000000000e+05 4.090127999999999633e-15
2.728060000000000000e+05 4.137815999999999788e-15
2.737060000000000000e+05 4.116320000000000592e-15
2.746060000000000000e+05 4.156112000000000036e-15
2.755060000000000000e+05 4.220399999999999711e-15
2.764060000000000000e+05 4.109504000000000285e-15
2.773060000000000000e+05 4.105104000000000450e-15
2.782060000000000000e+05 4.117672000000000145e-15
2.791060000000000000e+05 4.086208000000000153e-15
2.800060000000000000e+05 4.312128000000000479e-15
2.809060000000000000e+05 4.208760000000000177e-15
2.818060000000000000e+05 4.251616000000000177e-15
2.827060000000000000e+05 4.222695999999999700e-15
2.836060000000000000e+05 4.279824000000000260e-15
2.845060000000000000e+05 4.417160000000000171e-15
2.854060000000000000e+05 4.237863999999999870e-15
2.863060000000000000e+05 4.315056000000000277e-15
2.872060000000000000e+05 4.343367999999999780e-15
2.881060000000000000e+05 4.341272000000000071e-15
2.890060000000000000e+05 4.367752000000000454e-15
2.899060000000000000e+05 4.436920000000000319e-15
2.908060000000000000e+05 4.418648000000000482e-15
2.917060000000000000e+05 4.467575999999999845e-15
2.926060000000000000e+05 4.605647999999999774e-15
2.935060000000000000e+05 4.481992000000000511e-15
2.944060000000000000e+05 4.604080000000000455e-15
2.953060000000000000e+05 4.635928000000000731e-15
2.962060000000000000e+05 4.525800000000000296e-15
2.971060000000000000e+05 4.371496000000000066e-15
2.980060000000000000e+05 4.511951999999999918e-15
2.989060000000000000e+05 4.520440000000000540e-15
2.998060000000000000e+05 4.518791999999999847e-15
