# Supplementary material for: Quantitative modeling identifies critical cell mechanics driving bile duct lumen formation
Source: PLoS Comput Biol. 2022 Feb 18;18(2):e1009653. doi: 10.1371/journal.pcbi.1009653 (PMC8856558; doi:10.1371/journal.pcbi.1009653)
Supplement: S1 Data — All figures with simulation data can be generated using the python script delivered for each figure. (ZIP) [file pcbi.1009653.s008.zip › data/Fig10A/high_adhesion_effect/t3.txt]

1.009060000000000000e+05 0.000000000000000000e+00
1.018060000000000000e+05 0.000000000000000000e+00
1.027060000000000000e+05 0.000000000000000000e+00
1.036060000000000000e+05 0.000000000000000000e+00
1.045060000000000000e+05 0.000000000000000000e+00
1.054060000000000000e+05 4.363329999999999723e-17
1.063060000000000000e+05 1.734610000000000048e-16
1.072060000000000000e+05 1.684259999999999880e-16
1.081060000000000000e+05 1.508320000000000122e-16
1.090060000000000000e+05 1.496850000000000105e-16
1.099060000000000000e+05 1.885049999999999934e-16
1.108060000000000000e+05 1.695829999999999889e-16
1.117060000000000000e+05 1.547379999999999912e-16
1.126060000000000000e+05 1.399319999999999977e-16
1.135060000000000000e+05 1.727550000000000087e-16
1.144060000000000000e+05 2.182520000000000062e-16
1.153060000000000000e+05 2.032479999999999896e-16
1.162060000000000000e+05 2.496739999999999920e-16
1.171060000000000000e+05 4.440480000000000025e-16
1.180060000000000000e+05 6.308000000000000146e-16
1.189060000000000000e+05 6.271909999999999593e-16
1.198060000000000000e+05 6.437600000000000319e-16
1.207060000000000000e+05 7.133130000000000007e-16
1.216060000000000000e+05 7.463479999999999548e-16
1.225060000000000000e+05 7.185160000000000184e-16
1.234060000000000000e+05 6.181630000000000225e-16
1.243060000000000000e+05 4.493432000000000358e-16
1.252060000000000000e+05 5.406488000000000378e-16
1.261060000000000000e+05 5.771224000000000592e-16
1.270060000000000000e+05 7.320135999999999796e-16
1.279060000000000000e+05 8.083280000000000271e-16
1.288060000000000000e+05 8.545360000000000080e-16
1.297060000000000000e+05 8.730240000000001025e-16
1.306060000000000000e+05 9.289600000000000120e-16
1.315060000000000000e+05 9.737680000000000096e-16
1.324060000000000000e+05 1.164687999999999964e-15
1.333060000000000000e+05 1.308288000000000168e-15
1.342060000000000000e+05 1.427480000000000074e-15
1.351060000000000000e+05 1.449312000000000110e-15
1.360060000000000000e+05 1.466552000000000169e-15
1.369060000000000000e+05 1.515527999999999962e-15
1.378060000000000000e+05 1.510751999999999980e-15
1.387060000000000000e+05 1.596127999999999930e-15
1.396060000000000000e+05 1.658480000000000081e-15
1.405060000000000000e+05 1.695655999999999957e-15
1.414060000000000000e+05 1.744767999999999916e-15
1.423060000000000000e+05 1.698256000000000039e-15
1.432060000000000000e+05 1.672743999999999912e-15
1.441060000000000000e+05 1.622360000000000196e-15
1.450060000000000000e+05 1.635984000000000080e-15
1.459060000000000000e+05 1.475256000000000163e-15
1.468060000000000000e+05 1.619688000000000061e-15
1.477060000000000000e+05 1.774407999999999940e-15
1.486060000000000000e+05 1.849088000000000199e-15
1.495060000000000000e+05 1.926256000000000194e-15
1.504060000000000000e+05 1.962864000000000177e-15
1.513060000000000000e+05 1.947256000000000338e-15
1.522060000000000000e+05 2.074984000000000113e-15
1.531060000000000000e+05 2.189008000000000011e-15
1.540060000000000000e+05 2.108304000000000031e-15
1.549060000000000000e+05 2.137535999999999951e-15
1.558060000000000000e+05 2.114208000000000058e-15
1.567060000000000000e+05 2.199800000000000365e-15
1.576060000000000000e+05 2.301447999999999921e-15
1.585060000000000000e+05 2.408760000000000116e-15
1.594060000000000000e+05 2.503831999999999938e-15
1.603060000000000000e+05 2.504696000000000182e-15
1.612060000000000000e+05 2.506751999999999993e-15
1.621060000000000000e+05 2.425208000000000181e-15
1.630060000000000000e+05 2.500144000000000104e-15
1.639060000000000000e+05 2.566520000000000139e-15
1.648060000000000000e+05 2.659936000000000315e-15
1.657060000000000000e+05 2.685568000000000333e-15
1.666060000000000000e+05 2.626208000000000095e-15
1.675060000000000000e+05 2.686152000000000108e-15
1.684060000000000000e+05 2.853880000000000139e-15
1.693060000000000000e+05 2.929999999999999885e-15
1.702060000000000000e+05 2.853175999999999881e-15
1.711060000000000000e+05 2.829544000000000289e-15
1.720060000000000000e+05 2.900128000000000018e-15
1.729060000000000000e+05 2.960383999999999867e-15
1.738060000000000000e+05 3.006663999999999901e-15
1.747060000000000000e+05 2.942400000000000244e-15
1.756060000000000000e+05 2.898999999999999972e-15
1.765060000000000000e+05 3.017376000000000064e-15
1.774060000000000000e+05 3.091968000000000390e-15
1.783060000000000000e+05 3.046232000000000232e-15
1.792060000000000000e+05 3.092288000000000363e-15
1.801060000000000000e+05 3.109111999999999786e-15
1.810060000000000000e+05 3.106968000000000436e-15
1.819060000000000000e+05 3.155488000000000286e-15
1.828060000000000000e+05 3.125232000000000135e-15
1.837060000000000000e+05 3.105255999999999828e-15
1.846060000000000000e+05 3.156248000000000322e-15
1.855060000000000000e+05 3.187032000000000074e-15
1.864060000000000000e+05 3.127256000000000185e-15
1.873060000000000000e+05 3.244599999999999908e-15
1.882060000000000000e+05 3.237016000000000217e-15
1.891060000000000000e+05 3.231584000000000014e-15
1.900060000000000000e+05 3.190376000000000312e-15
1.909060000000000000e+05 3.160880000000000197e-15
1.918060000000000000e+05 3.295239999999999879e-15
1.927060000000000000e+05 3.242632000000000031e-15
1.936060000000000000e+05 3.130608000000000166e-15
1.945060000000000000e+05 3.253472000000000026e-15
1.954060000000000000e+05 3.302904000000000155e-15
1.963060000000000000e+05 3.202336000000000214e-15
1.972060000000000000e+05 3.332264000000000301e-15
1.981060000000000000e+05 3.315784000000000081e-15
1.990060000000000000e+05 3.305480000000000219e-15
1.999060000000000000e+05 3.373104000000000389e-15
2.008060000000000000e+05 3.294536000000000016e-15
2.017060000000000000e+05 3.430191999999999868e-15
2.026060000000000000e+05 3.397256000000000234e-15
2.035060000000000000e+05 3.382656000000000352e-15
2.044060000000000000e+05 3.432552000000000561e-15
2.053060000000000000e+05 3.348048000000000401e-15
2.062060000000000000e+05 3.467080000000000321e-15
2.071060000000000000e+05 3.516896000000000340e-15
2.080060000000000000e+05 3.449640000000000574e-15
2.089060000000000000e+05 3.468320000000000317e-15
2.098060000000000000e+05 3.393296000000000067e-15
2.107060000000000000e+05 3.340359999999999713e-15
2.116060000000000000e+05 3.444512000000000464e-15
2.125060000000000000e+05 3.384808000000000233e-15
2.134060000000000000e+05 3.454416000000000161e-15
2.143060000000000000e+05 3.434776000000000102e-15
2.152060000000000000e+05 3.438383999999999746e-15
2.161060000000000000e+05 3.445024000000000185e-15
2.170060000000000000e+05 3.408031999999999918e-15
2.179060000000000000e+05 3.470823999999999934e-15
2.188060000000000000e+05 3.449463999999999918e-15
2.197060000000000000e+05 3.473048000000000263e-15
2.206060000000000000e+05 3.527479999999999882e-15
2.215060000000000000e+05 3.619208000000000256e-15
2.224060000000000000e+05 3.595832000000000327e-15
2.233060000000000000e+05 3.637064000000000047e-15
2.242060000000000000e+05 3.673567999999999822e-15
2.251060000000000000e+05 3.755007999999999820e-15
2.260060000000000000e+05 3.705552000000000067e-15
2.269060000000000000e+05 3.642103999999999830e-15
2.278060000000000000e+05 3.629392000000000028e-15
2.287060000000000000e+05 3.870480000000000525e-15
2.296060000000000000e+05 3.760304000000000054e-15
2.305060000000000000e+05 3.769439999999999972e-15
2.314060000000000000e+05 3.831512000000000244e-15
2.323060000000000000e+05 3.885792000000000014e-15
2.332060000000000000e+05 4.010464000000000159e-15
2.341060000000000000e+05 3.881664000000000117e-15
2.350060000000000000e+05 3.835904000000000730e-15
2.359060000000000000e+05 3.722800000000000461e-15
2.368060000000000000e+05 3.827440000000000520e-15
2.377060000000000000e+05 3.701760000000000419e-15
2.386060000000000000e+05 3.801160000000000417e-15
2.395060000000000000e+05 3.973960000000000385e-15
2.404060000000000000e+05 3.784240000000000134e-15
2.413060000000000000e+05 3.908768000000000173e-15
2.422060000000000000e+05 4.107000000000000669e-15
2.431060000000000000e+05 4.161120000000000057e-15
2.440060000000000000e+05 4.249776000000000132e-15
2.449060000000000000e+05 4.410384000000000552e-15
2.458060000000000000e+05 4.449992000000000780e-15
2.467060000000000000e+05 4.391400000000000320e-15
2.476060000000000000e+05 4.364752000000000208e-15
2.485060000000000000e+05 4.432192000000000373e-15
2.494060000000000000e+05 4.580640000000000216e-15
2.503060000000000000e+05 4.543456000000000597e-15
2.512060000000000000e+05 4.520624000000000544e-15
2.521060000000000000e+05 4.493352000000000759e-15
2.530060000000000000e+05 4.605608000000000665e-15
2.539060000000000000e+05 4.526808000000000252e-15
2.548060000000000000e+05 4.634376000000000110e-15
2.557060000000000000e+05 4.489984000000000504e-15
2.566060000000000000e+05 4.510384000000000599e-15
2.575060000000000000e+05 4.662688000000000401e-15
2.584060000000000000e+05 4.578088000000000565e-15
2.593060000000000000e+05 4.463719999999999886e-15
2.602060000000000000e+05 4.622304000000000256e-15
2.611060000000000000e+05 4.754168000000000065e-15
2.620060000000000000e+05 4.776728000000000179e-15
2.629060000000000000e+05 4.644232000000000560e-15
2.638060000000000000e+05 4.791583999999999725e-15
2.647060000000000000e+05 4.582360000000000568e-15
2.656060000000000000e+05 4.719088000000000292e-15
2.665060000000000000e+05 4.728480000000000662e-15
2.674060000000000000e+05 4.800344000000000285e-15
2.683060000000000000e+05 4.737336000000000505e-15
2.692060000000000000e+05 4.862599999999999773e-15
2.701060000000000000e+05 4.784120000000000123e-15
2.710060000000000000e+05 4.794144000000000303e-15
2.719060000000000000e+05 4.862672000000000221e-15
2.728060000000000000e+05 4.715104000000000502e-15
2.737060000000000000e+05 4.843303999999999706e-15
2.746060000000000000e+05 4.896463999999999962e-15
2.755060000000000000e+05 4.915440000000000056e-15
2.764060000000000000e+05 4.781928000000000343e-15
2.773060000000000000e+05 4.817248000000000294e-15
2.782060000000000000e+05 4.831136000000000570e-15
2.791060000000000000e+05 4.884600000000000525e-15
2.800060000000000000e+05 4.862808000000000190e-15
2.809060000000000000e+05 4.970624000000000362e-15
2.818060000000000000e+05 4.922360000000000571e-15
2.827060000000000000e+05 4.838848000000000487e-15
2.836060000000000000e+05 4.950391999999999997e-15
2.845060000000000000e+05 5.021392000000000559e-15
2.854060000000000000e+05 5.030320000000000850e-15
2.863060000000000000e+05 5.091272000000000030e-15
2.872060000000000000e+05 4.964199999999999688e-15
2.881060000000000000e+05 4.925808000000000622e-15
2.890060000000000000e+05 5.182424000000000372e-15
2.899060000000000000e+05 5.126856000000000571e-15
2.908060000000000000e+05 5.039087999999999970e-15
2.917060000000000000e+05 5.170880000000000909e-15
2.926060000000000000e+05 5.111792000000000608e-15
2.935060000000000000e+05 4.944080000000000458e-15
2.944060000000000000e+05 5.160335999999999687e-15
2.953060000000000000e+05 5.136072000000000285e-15
2.962060000000000000e+05 5.242408000000000284e-15
2.971060000000000000e+05 5.357056000000000249e-15
2.980060000000000000e+05 5.416063999999999964e-15
2.989060000000000000e+05 5.460320000000000343e-15
2.998060000000000000e+05 5.457152000000000367e-15
