# Supplementary material for: Quantitative modeling identifies critical cell mechanics driving bile duct lumen formation
Source: PLoS Comput Biol. 2022 Feb 18;18(2):e1009653. doi: 10.1371/journal.pcbi.1009653 (PMC8856558; doi:10.1371/journal.pcbi.1009653)
Supplement: S1 Data — All figures with simulation data can be generated using the python script delivered for each figure. (ZIP) [file pcbi.1009653.s008.zip › data/Fig10A/high_adhesion_effect/t2.txt]

1.009060000000000000e+05 0.000000000000000000e+00
1.018060000000000000e+05 0.000000000000000000e+00
1.027060000000000000e+05 0.000000000000000000e+00
1.036060000000000000e+05 0.000000000000000000e+00
1.045060000000000000e+05 0.000000000000000000e+00
1.054060000000000000e+05 2.416869999999999990e-17
1.063060000000000000e+05 1.718169999999999972e-16
1.072060000000000000e+05 1.782889999999999917e-16
1.081060000000000000e+05 1.834089999999999891e-16
1.090060000000000000e+05 1.529239999999999976e-16
1.099060000000000000e+05 1.434150000000000092e-16
1.108060000000000000e+05 1.719919999999999951e-16
1.117060000000000000e+05 1.458269999999999930e-16
1.126060000000000000e+05 1.425940000000000102e-16
1.135060000000000000e+05 1.463560000000000061e-16
1.144060000000000000e+05 1.915769999999999968e-16
1.153060000000000000e+05 1.951809999999999909e-16
1.162060000000000000e+05 1.872979999999999967e-16
1.171060000000000000e+05 4.497609999999999536e-16
1.180060000000000000e+05 5.790649999999999737e-16
1.189060000000000000e+05 6.484730000000000160e-16
1.198060000000000000e+05 6.306980000000000378e-16
1.207060000000000000e+05 6.255860000000000052e-16
1.216060000000000000e+05 5.869199999999999800e-16
1.225060000000000000e+05 7.317299999999999606e-16
1.234060000000000000e+05 7.847290000000000158e-16
1.243060000000000000e+05 6.821000000000000791e-16
1.252060000000000000e+05 7.907696000000000019e-16
1.261060000000000000e+05 1.105247999999999929e-15
1.270060000000000000e+05 1.102832000000000049e-15
1.279060000000000000e+05 1.145840000000000097e-15
1.288060000000000000e+05 1.331664000000000096e-15
1.297060000000000000e+05 1.352640000000000026e-15
1.306060000000000000e+05 1.260447999999999966e-15
1.315060000000000000e+05 1.508296000000000202e-15
1.324060000000000000e+05 1.590743999999999960e-15
1.333060000000000000e+05 1.752784000000000124e-15
1.342060000000000000e+05 1.715048000000000096e-15
1.351060000000000000e+05 1.891024000000000177e-15
1.360060000000000000e+05 2.013592000000000081e-15
1.369060000000000000e+05 2.052336000000000066e-15
1.378060000000000000e+05 1.952776000000000081e-15
1.387060000000000000e+05 2.367384000000000289e-15
1.396060000000000000e+05 2.380344000000000011e-15
1.405060000000000000e+05 2.205584000000000303e-15
1.414060000000000000e+05 2.238264000000000274e-15
1.423060000000000000e+05 2.308304000000000126e-15
1.432060000000000000e+05 2.310768000000000239e-15
1.441060000000000000e+05 2.346576000000000287e-15
1.450060000000000000e+05 2.549600000000000251e-15
1.459060000000000000e+05 2.578576000000000113e-15
1.468060000000000000e+05 2.653616000000000243e-15
1.477060000000000000e+05 2.609567999999999887e-15
1.486060000000000000e+05 2.587223999999999933e-15
1.495060000000000000e+05 2.616504000000000282e-15
1.504060000000000000e+05 2.593712000000000128e-15
1.513060000000000000e+05 2.560736000000000201e-15
1.522060000000000000e+05 2.616120000000000393e-15
1.531060000000000000e+05 2.640536000000000039e-15
1.540060000000000000e+05 2.705272000000000308e-15
1.549060000000000000e+05 2.707176000000000270e-15
1.558060000000000000e+05 2.707984000000000341e-15
1.567060000000000000e+05 2.697671999999999948e-15
1.576060000000000000e+05 2.714592000000000231e-15
1.585060000000000000e+05 2.737944000000000142e-15
1.594060000000000000e+05 2.821616000000000212e-15
1.603060000000000000e+05 2.779296000000000345e-15
1.612060000000000000e+05 2.772224000000000375e-15
1.621060000000000000e+05 2.771520000000000118e-15
1.630060000000000000e+05 2.764416000000000387e-15
1.639060000000000000e+05 2.761952000000000275e-15
1.648060000000000000e+05 2.819256000000000308e-15
1.657060000000000000e+05 2.819664000000000215e-15
1.666060000000000000e+05 2.819264000000000051e-15
1.675060000000000000e+05 2.887327999999999888e-15
1.684060000000000000e+05 2.946776000000000061e-15
1.693060000000000000e+05 2.924255999999999845e-15
1.702060000000000000e+05 3.003192000000000227e-15
1.711060000000000000e+05 2.914295999999999975e-15
1.720060000000000000e+05 2.984536000000000501e-15
1.729060000000000000e+05 2.956983999999999851e-15
1.738060000000000000e+05 2.982080000000000131e-15
1.747060000000000000e+05 2.992040000000000001e-15
1.756060000000000000e+05 3.028120000000000382e-15
1.765060000000000000e+05 2.962992000000000086e-15
1.774060000000000000e+05 3.060376000000000171e-15
1.783060000000000000e+05 3.096936000000000119e-15
1.792060000000000000e+05 3.109896000000000234e-15
1.801060000000000000e+05 3.042096000000000198e-15
1.810060000000000000e+05 3.054736000000000340e-15
1.819060000000000000e+05 3.066696000000000242e-15
1.828060000000000000e+05 3.057112000000000519e-15
1.837060000000000000e+05 2.921688000000000313e-15
1.846060000000000000e+05 2.962567999999999904e-15
1.855060000000000000e+05 3.026792000000000452e-15
1.864060000000000000e+05 2.974616000000000529e-15
1.873060000000000000e+05 2.991152000000000134e-15
1.882060000000000000e+05 3.088976000000000281e-15
1.891060000000000000e+05 3.026424000000000443e-15
1.900060000000000000e+05 3.124960000000000197e-15
1.909060000000000000e+05 3.102576000000000344e-15
1.918060000000000000e+05 3.104984000000000284e-15
1.927060000000000000e+05 3.087104000000000080e-15
1.936060000000000000e+05 3.121024000000000442e-15
1.945060000000000000e+05 3.042648000000000211e-15
1.954060000000000000e+05 3.152240000000000119e-15
1.963060000000000000e+05 3.104704000000000208e-15
1.972060000000000000e+05 3.160119999999999766e-15
1.981060000000000000e+05 3.155656000000000410e-15
1.990060000000000000e+05 3.210008000000000233e-15
1.999060000000000000e+05 3.157136000000000190e-15
2.008060000000000000e+05 3.164320000000000505e-15
2.017060000000000000e+05 3.150416000000000349e-15
2.026060000000000000e+05 3.024544000000000105e-15
2.035060000000000000e+05 3.152112000000000288e-15
2.044060000000000000e+05 3.111792000000000059e-15
2.053060000000000000e+05 3.069336000000000222e-15
2.062060000000000000e+05 3.016048000000000529e-15
2.071060000000000000e+05 3.061712000000000239e-15
2.080060000000000000e+05 3.230175999999999893e-15
2.089060000000000000e+05 3.266871999999999810e-15
2.098060000000000000e+05 3.177512000000000267e-15
2.107060000000000000e+05 3.179744000000000339e-15
2.116060000000000000e+05 3.206912000000000310e-15
2.125060000000000000e+05 3.243151999999999890e-15
2.134060000000000000e+05 3.161111999999999842e-15
2.143060000000000000e+05 3.205608000000000004e-15
2.152060000000000000e+05 3.237847999999999912e-15
2.161060000000000000e+05 3.131263999999999993e-15
2.170060000000000000e+05 3.220616000000000188e-15
2.179060000000000000e+05 3.245720000000000211e-15
2.188060000000000000e+05 2.960616000000000302e-15
2.197060000000000000e+05 3.241920000000000425e-15
2.206060000000000000e+05 3.236528000000000514e-15
2.215060000000000000e+05 3.331352000000000416e-15
2.224060000000000000e+05 3.437136000000000006e-15
2.233060000000000000e+05 3.423559999999999961e-15
2.242060000000000000e+05 3.070608000000000374e-15
2.251060000000000000e+05 3.137456000000000233e-15
2.260060000000000000e+05 3.183592000000000555e-15
2.269060000000000000e+05 3.285528000000000324e-15
2.278060000000000000e+05 3.339152000000000266e-15
2.287060000000000000e+05 3.868352000000000267e-15
2.296060000000000000e+05 3.355431999999999813e-15
2.305060000000000000e+05 3.456800000000000083e-15
2.314060000000000000e+05 3.536992000000000341e-15
2.323060000000000000e+05 3.417224000000000404e-15
2.332060000000000000e+05 3.388808000000000298e-15
2.341060000000000000e+05 3.234935999999999994e-15
2.350060000000000000e+05 3.657800000000000391e-15
2.359060000000000000e+05 3.273824000000000480e-15
2.368060000000000000e+05 3.290272000000000150e-15
2.377060000000000000e+05 3.099512000000000182e-15
2.386060000000000000e+05 3.232415999999999709e-15
2.395060000000000000e+05 3.686120000000000030e-15
2.404060000000000000e+05 3.568703999999999860e-15
