# Supplementary material for: Quantitative modeling identifies critical cell mechanics driving bile duct lumen formation
Source: PLoS Comput Biol. 2022 Feb 18;18(2):e1009653. doi: 10.1371/journal.pcbi.1009653 (PMC8856558; doi:10.1371/journal.pcbi.1009653)
Supplement: S1 Data — All figures with simulation data can be generated using the python script delivered for each figure. (ZIP) [file pcbi.1009653.s008.zip › data/Fig10A/high_adhesion_effect/t1.txt]

1.009060000000000000e+05 0.000000000000000000e+00
1.018060000000000000e+05 0.000000000000000000e+00
1.027060000000000000e+05 0.000000000000000000e+00
1.036060000000000000e+05 0.000000000000000000e+00
1.045060000000000000e+05 0.000000000000000000e+00
1.054060000000000000e+05 7.053140000000000358e-17
1.063060000000000000e+05 1.552709999999999991e-16
1.072060000000000000e+05 1.946039999999999916e-16
1.081060000000000000e+05 1.933999999999999970e-16
1.090060000000000000e+05 2.097259999999999886e-16
1.099060000000000000e+05 1.608389999999999990e-16
1.108060000000000000e+05 1.711639999999999992e-16
1.117060000000000000e+05 1.735409999999999982e-16
1.126060000000000000e+05 1.290250000000000110e-16
1.135060000000000000e+05 2.301250000000000169e-16
1.144060000000000000e+05 2.498749999999999927e-16
1.153060000000000000e+05 4.005249999999999854e-16
1.162060000000000000e+05 6.338620000000000435e-16
1.171060000000000000e+05 6.838890000000000377e-16
1.180060000000000000e+05 7.011030000000000449e-16
1.189060000000000000e+05 6.870479999999999575e-16
1.198060000000000000e+05 7.097320000000000319e-16
1.207060000000000000e+05 6.630340000000000174e-16
1.216060000000000000e+05 6.529379999999999811e-16
1.225060000000000000e+05 5.544530000000000187e-16
1.234060000000000000e+05 6.514890000000000437e-16
1.243060000000000000e+05 6.334864000000000221e-16
1.252060000000000000e+05 7.500280000000000461e-16
1.261060000000000000e+05 8.324399999999999740e-16
1.270060000000000000e+05 8.696480000000000059e-16
1.279060000000000000e+05 6.970736000000000469e-16
1.288060000000000000e+05 8.210000000000001273e-16
1.297060000000000000e+05 8.225279999999999423e-16
1.306060000000000000e+05 9.296720000000000125e-16
1.315060000000000000e+05 1.094168000000000152e-15
1.324060000000000000e+05 1.264576000000000060e-15
1.333060000000000000e+05 1.336672000000000118e-15
1.342060000000000000e+05 1.446216000000000188e-15
1.351060000000000000e+05 1.480440000000000051e-15
1.360060000000000000e+05 1.623559999999999900e-15
1.369060000000000000e+05 1.755384000000000205e-15
1.378060000000000000e+05 1.862288000000000098e-15
1.387060000000000000e+05 1.865263999999999932e-15
1.396060000000000000e+05 1.882136000000000179e-15
1.405060000000000000e+05 2.056760000000000313e-15
1.414060000000000000e+05 2.042696000000000169e-15
1.423060000000000000e+05 2.067680000000000103e-15
1.432060000000000000e+05 2.041551999999999849e-15
1.441060000000000000e+05 2.114039999999999934e-15
1.450060000000000000e+05 2.169384000000000227e-15
1.459060000000000000e+05 2.200736000000000268e-15
1.468060000000000000e+05 2.308528000000000029e-15
1.477060000000000000e+05 2.223320000000000006e-15
1.486060000000000000e+05 2.191784000000000355e-15
1.495060000000000000e+05 2.225144000000000171e-15
1.504060000000000000e+05 2.248392000000000268e-15
1.513060000000000000e+05 2.302432000000000255e-15
1.522060000000000000e+05 2.374023999999999940e-15
1.531060000000000000e+05 2.478248000000000349e-15
1.540060000000000000e+05 2.499272000000000116e-15
1.549060000000000000e+05 2.555400000000000463e-15
1.558060000000000000e+05 2.549184000000000206e-15
1.567060000000000000e+05 2.575080000000000026e-15
1.576060000000000000e+05 2.671559999999999969e-15
1.585060000000000000e+05 2.656760000000000201e-15
1.594060000000000000e+05 2.672176000000000293e-15
1.603060000000000000e+05 2.686888000000000126e-15
1.612060000000000000e+05 2.869271999999999818e-15
1.621060000000000000e+05 2.769024000000000244e-15
1.630060000000000000e+05 2.768016000000000288e-15
1.639060000000000000e+05 2.746136000000000019e-15
1.648060000000000000e+05 2.749600000000000345e-15
1.657060000000000000e+05 2.787104000000000333e-15
1.666060000000000000e+05 2.812936000000000237e-15
1.675060000000000000e+05 2.831472000000000268e-15
1.684060000000000000e+05 2.867584000000000410e-15
1.693060000000000000e+05 2.957224000000000423e-15
1.702060000000000000e+05 2.973920000000000014e-15
1.711060000000000000e+05 2.858368000000000301e-15
1.720060000000000000e+05 2.994056000000000309e-15
1.729060000000000000e+05 2.985840000000000413e-15
1.738060000000000000e+05 2.922888000000000017e-15
1.747060000000000000e+05 2.968280000000000183e-15
1.756060000000000000e+05 3.033520000000000036e-15
1.765060000000000000e+05 3.025384000000000332e-15
1.774060000000000000e+05 2.995264000000000150e-15
1.783060000000000000e+05 3.032944000000000399e-15
1.792060000000000000e+05 3.051080000000000266e-15
1.801060000000000000e+05 3.056784000000000014e-15
1.810060000000000000e+05 3.155520000000000047e-15
1.819060000000000000e+05 3.119264000000000193e-15
1.828060000000000000e+05 3.093464000000000049e-15
1.837060000000000000e+05 3.155656000000000410e-15
1.846060000000000000e+05 3.212904000000000271e-15
1.855060000000000000e+05 3.152912000000000222e-15
1.864060000000000000e+05 3.183792000000000440e-15
1.873060000000000000e+05 3.256608000000000241e-15
1.882060000000000000e+05 3.290632000000000417e-15
1.891060000000000000e+05 3.358232000000000174e-15
1.900060000000000000e+05 3.367679999999999928e-15
1.909060000000000000e+05 3.331647999999999977e-15
1.918060000000000000e+05 3.363632000000000222e-15
1.927060000000000000e+05 3.283792000000000092e-15
1.936060000000000000e+05 3.218719999999999969e-15
1.945060000000000000e+05 3.300520000000000233e-15
1.954060000000000000e+05 3.359624000000000020e-15
1.963060000000000000e+05 3.347071999999999811e-15
1.972060000000000000e+05 3.374535999999999738e-15
1.981060000000000000e+05 3.366976000000000460e-15
1.990060000000000000e+05 3.328120000000000524e-15
1.999060000000000000e+05 3.322544000000000214e-15
2.008060000000000000e+05 3.388968000000000285e-15
2.017060000000000000e+05 3.336576000000000202e-15
2.026060000000000000e+05 3.395152000000000387e-15
2.035060000000000000e+05 3.363624000000000085e-15
2.044060000000000000e+05 3.421840000000000398e-15
2.053060000000000000e+05 3.421912000000000057e-15
2.062060000000000000e+05 3.378039999999999963e-15
2.071060000000000000e+05 3.435840000000000231e-15
2.080060000000000000e+05 3.417400000000000271e-15
2.089060000000000000e+05 3.457920000000000385e-15
2.098060000000000000e+05 3.439743999999999831e-15
2.107060000000000000e+05 3.422416000000000035e-15
2.116060000000000000e+05 3.436191999999999966e-15
2.125060000000000000e+05 3.415040000000000367e-15
2.134060000000000000e+05 3.482384000000000066e-15
2.143060000000000000e+05 3.387487999999999717e-15
2.152060000000000000e+05 3.453400000000000067e-15
2.161060000000000000e+05 3.522760000000000468e-15
2.170060000000000000e+05 3.440255999999999946e-15
2.179060000000000000e+05 3.465800000000000426e-15
2.188060000000000000e+05 3.430688000000000103e-15
2.197060000000000000e+05 3.474992000000000123e-15
2.206060000000000000e+05 3.480151999999999994e-15
2.215060000000000000e+05 3.503496000000000162e-15
2.224060000000000000e+05 3.357064000000000231e-15
2.233060000000000000e+05 3.365248000000000365e-15
2.242060000000000000e+05 3.392608000000000084e-15
2.251060000000000000e+05 3.565855999999999857e-15
2.260060000000000000e+05 3.500240000000000252e-15
2.269060000000000000e+05 3.611432000000000028e-15
2.278060000000000000e+05 3.631328000000000145e-15
2.287060000000000000e+05 3.630943999999999861e-15
2.296060000000000000e+05 3.885808000000000289e-15
2.305060000000000000e+05 3.859680000000000429e-15
2.314060000000000000e+05 3.795648000000000417e-15
2.323060000000000000e+05 3.770416000000000168e-15
2.332060000000000000e+05 3.955055999999999950e-15
2.341060000000000000e+05 3.903768000000000289e-15
2.350060000000000000e+05 4.027936000000000456e-15
2.359060000000000000e+05 4.124583999999999734e-15
2.368060000000000000e+05 4.111464000000000025e-15
2.377060000000000000e+05 4.269848000000000116e-15
2.386060000000000000e+05 4.254767999999999878e-15
2.395060000000000000e+05 4.260384000000000086e-15
2.404060000000000000e+05 4.280144000000000234e-15
2.413060000000000000e+05 4.321384000000000880e-15
2.422060000000000000e+05 4.148216000000000114e-15
2.431060000000000000e+05 4.268704000000000190e-15
2.440060000000000000e+05 4.264864000000000506e-15
2.449060000000000000e+05 4.268704000000000190e-15
2.458060000000000000e+05 4.307928000000000135e-15
2.467060000000000000e+05 4.295776000000000485e-15
2.476060000000000000e+05 4.316368000000000722e-15
2.485060000000000000e+05 4.367840000000000387e-15
2.494060000000000000e+05 4.293728000000000811e-15
2.503060000000000000e+05 4.355960000000000675e-15
2.512060000000000000e+05 4.313695999999999798e-15
2.521060000000000000e+05 4.467424000000000390e-15
2.530060000000000000e+05 4.421432000000000174e-15
2.539060000000000000e+05 4.383632000000000231e-15
2.548060000000000000e+05 4.489288000000000384e-15
2.557060000000000000e+05 4.424296000000000451e-15
2.566060000000000000e+05 4.403240000000000134e-15
2.575060000000000000e+05 4.390224000000000634e-15
2.584060000000000000e+05 4.389224000000000026e-15
2.593060000000000000e+05 4.469720000000000378e-15
2.602060000000000000e+05 4.516008000000000155e-15
2.611060000000000000e+05 4.426687999999999722e-15
2.620060000000000000e+05 4.402144000000000244e-15
2.629060000000000000e+05 4.377024000000000341e-15
2.638060000000000000e+05 4.554536000000000769e-15
2.647060000000000000e+05 4.620456000000000073e-15
2.656060000000000000e+05 4.553032000000000183e-15
2.665060000000000000e+05 4.494495999999999896e-15
2.674060000000000000e+05 4.488080000000000148e-15
2.683060000000000000e+05 4.566904000000000184e-15
2.692060000000000000e+05 4.581960000000000009e-15
2.701060000000000000e+05 4.498288000000000333e-15
2.710060000000000000e+05 4.462080000000000120e-15
2.719060000000000000e+05 4.594792000000000293e-15
2.728060000000000000e+05 4.530039999999999749e-15
2.737060000000000000e+05 4.517400000000000396e-15
2.746060000000000000e+05 4.571080000000000905e-15
2.755060000000000000e+05 4.560104000000000153e-15
2.764060000000000000e+05 4.506976000000000446e-15
2.773060000000000000e+05 4.596504000000000507e-15
2.782060000000000000e+05 4.410432000000000587e-15
2.791060000000000000e+05 4.538688000000000753e-15
2.800060000000000000e+05 4.625320000000000777e-15
2.809060000000000000e+05 4.541880000000000352e-15
2.818060000000000000e+05 4.450656000000000351e-15
2.827060000000000000e+05 4.620424000000000312e-15
2.836060000000000000e+05 4.352375999999999866e-15
2.845060000000000000e+05 4.546256000000000563e-15
2.854060000000000000e+05 4.395616000000000151e-15
2.863060000000000000e+05 4.582784000000000750e-15
2.872060000000000000e+05 4.557672000000000195e-15
2.881060000000000000e+05 4.475832000000000427e-15
2.890060000000000000e+05 4.499216000000000493e-15
2.899060000000000000e+05 4.655472000000000325e-15
2.908060000000000000e+05 4.539400000000000359e-15
2.917060000000000000e+05 4.589864000000000068e-15
2.926060000000000000e+05 4.458224000000000162e-15
2.935060000000000000e+05 4.510504000000000293e-15
2.944060000000000000e+05 4.560608000000000131e-15
2.953060000000000000e+05 4.532280000000000354e-15
2.962060000000000000e+05 4.506808000000000716e-15
2.971060000000000000e+05 4.178655999999999875e-15
2.980060000000000000e+05 4.106576000000000487e-15
2.989060000000000000e+05 4.218448000000000109e-15
2.998060000000000000e+05 4.184832000000000235e-15
