# Supplementary material for: Quantitative modeling identifies critical cell mechanics driving bile duct lumen formation
Source: PLoS Comput Biol. 2022 Feb 18;18(2):e1009653. doi: 10.1371/journal.pcbi.1009653 (PMC8856558; doi:10.1371/journal.pcbi.1009653)
Supplement: S1 Data — All figures with simulation data can be generated using the python script delivered for each figure. (ZIP) [file pcbi.1009653.s008.zip › data/Fig10B/high_adhesion_AP_effect/t1.txt]

1.009060000000000000e+05 0.000000000000000000e+00
1.018060000000000000e+05 0.000000000000000000e+00
1.027060000000000000e+05 0.000000000000000000e+00
1.036060000000000000e+05 0.000000000000000000e+00
1.045060000000000000e+05 0.000000000000000000e+00
1.054060000000000000e+05 0.000000000000000000e+00
1.063060000000000000e+05 4.458199999999999897e-18
1.072060000000000000e+05 4.667419999999999775e-17
1.081060000000000000e+05 1.496419999999999931e-17
1.090060000000000000e+05 4.642990000000000283e-17
1.099060000000000000e+05 2.591129999999999863e-17
1.108060000000000000e+05 1.770980000000000109e-17
1.117060000000000000e+05 9.447250000000000325e-18
1.126060000000000000e+05 0.000000000000000000e+00
1.135060000000000000e+05 0.000000000000000000e+00
1.144060000000000000e+05 0.000000000000000000e+00
1.153060000000000000e+05 0.000000000000000000e+00
1.162060000000000000e+05 0.000000000000000000e+00
1.171060000000000000e+05 2.070889999999999925e-17
1.180060000000000000e+05 0.000000000000000000e+00
1.189060000000000000e+05 0.000000000000000000e+00
1.198060000000000000e+05 0.000000000000000000e+00
1.207060000000000000e+05 0.000000000000000000e+00
1.216060000000000000e+05 0.000000000000000000e+00
1.225060000000000000e+05 0.000000000000000000e+00
1.234060000000000000e+05 7.790169999999999587e-17
1.243060000000000000e+05 0.000000000000000000e+00
1.252060000000000000e+05 0.000000000000000000e+00
1.261060000000000000e+05 0.000000000000000000e+00
1.270060000000000000e+05 0.000000000000000000e+00
1.279060000000000000e+05 0.000000000000000000e+00
1.288060000000000000e+05 0.000000000000000000e+00
1.297060000000000000e+05 0.000000000000000000e+00
1.306060000000000000e+05 0.000000000000000000e+00
1.315060000000000000e+05 0.000000000000000000e+00
1.324060000000000000e+05 3.283120000000000138e-17
1.333060000000000000e+05 0.000000000000000000e+00
1.342060000000000000e+05 0.000000000000000000e+00
1.351060000000000000e+05 0.000000000000000000e+00
1.360060000000000000e+05 0.000000000000000000e+00
1.369060000000000000e+05 3.091320000000000511e-18
1.378060000000000000e+05 5.894032000000000625e-17
1.387060000000000000e+05 1.418063999999999883e-17
1.396060000000000000e+05 0.000000000000000000e+00
1.405060000000000000e+05 0.000000000000000000e+00
1.414060000000000000e+05 1.002560000000000002e-17
1.423060000000000000e+05 4.127088000000000484e-17
1.432060000000000000e+05 1.954919999999999825e-16
1.441060000000000000e+05 2.230240000000000422e-16
1.450060000000000000e+05 6.626592000000000492e-16
1.459060000000000000e+05 2.891720000000000079e-16
1.468060000000000000e+05 2.351912000000000124e-16
1.477060000000000000e+05 1.628824000000000078e-16
1.486060000000000000e+05 0.000000000000000000e+00
1.495060000000000000e+05 1.271096000000000066e-16
1.504060000000000000e+05 2.495359999999999886e-16
1.513060000000000000e+05 1.952080000000000108e-16
1.522060000000000000e+05 0.000000000000000000e+00
1.531060000000000000e+05 8.594559999999999972e-17
1.540060000000000000e+05 7.843824000000000734e-17
1.549060000000000000e+05 6.565776000000001231e-17
1.558060000000000000e+05 0.000000000000000000e+00
1.567060000000000000e+05 0.000000000000000000e+00
1.576060000000000000e+05 0.000000000000000000e+00
1.585060000000000000e+05 0.000000000000000000e+00
1.594060000000000000e+05 6.044063999999999766e-17
1.603060000000000000e+05 1.054168000000000167e-16
1.612060000000000000e+05 6.113880000000000011e-17
1.621060000000000000e+05 3.167584000000000108e-17
1.630060000000000000e+05 0.000000000000000000e+00
1.639060000000000000e+05 0.000000000000000000e+00
1.648060000000000000e+05 0.000000000000000000e+00
1.657060000000000000e+05 4.718120000000000283e-17
1.666060000000000000e+05 0.000000000000000000e+00
1.675060000000000000e+05 2.106264000000000150e-16
1.684060000000000000e+05 4.354944000000000237e-17
1.693060000000000000e+05 9.657279999999999815e-17
1.702060000000000000e+05 1.484344000000000242e-16
1.711060000000000000e+05 1.140312000000000069e-16
1.720060000000000000e+05 2.608912000000000343e-17
1.729060000000000000e+05 1.172256000000000120e-16
1.738060000000000000e+05 5.721232000000001051e-17
1.747060000000000000e+05 1.180072000000000048e-16
1.756060000000000000e+05 2.868928000000000297e-19
1.765060000000000000e+05 0.000000000000000000e+00
1.774060000000000000e+05 0.000000000000000000e+00
1.783060000000000000e+05 0.000000000000000000e+00
1.792060000000000000e+05 0.000000000000000000e+00
1.801060000000000000e+05 0.000000000000000000e+00
1.810060000000000000e+05 0.000000000000000000e+00
1.819060000000000000e+05 0.000000000000000000e+00
1.828060000000000000e+05 0.000000000000000000e+00
1.837060000000000000e+05 0.000000000000000000e+00
1.846060000000000000e+05 0.000000000000000000e+00
1.855060000000000000e+05 0.000000000000000000e+00
1.864060000000000000e+05 0.000000000000000000e+00
1.873060000000000000e+05 0.000000000000000000e+00
1.882060000000000000e+05 2.461160000000000238e-17
1.891060000000000000e+05 0.000000000000000000e+00
1.900060000000000000e+05 5.643472000000000010e-17
1.909060000000000000e+05 2.837575999999999761e-17
1.918060000000000000e+05 2.456832000000000456e-18
1.927060000000000000e+05 0.000000000000000000e+00
1.936060000000000000e+05 0.000000000000000000e+00
1.945060000000000000e+05 1.178927999999999987e-17
1.954060000000000000e+05 0.000000000000000000e+00
1.963060000000000000e+05 0.000000000000000000e+00
1.972060000000000000e+05 0.000000000000000000e+00
1.981060000000000000e+05 0.000000000000000000e+00
1.990060000000000000e+05 0.000000000000000000e+00
1.999060000000000000e+05 0.000000000000000000e+00
2.008060000000000000e+05 2.535432000000000022e-17
