# Supplementary material for: Quantitative modeling identifies critical cell mechanics driving bile duct lumen formation
Source: PLoS Comput Biol. 2022 Feb 18;18(2):e1009653. doi: 10.1371/journal.pcbi.1009653 (PMC8856558; doi:10.1371/journal.pcbi.1009653)
Supplement: S1 Data — All figures with simulation data can be generated using the python script delivered for each figure. (ZIP) [file pcbi.1009653.s008.zip › data/Fig10B/high_adhesion_AP_effect/t2.txt]

1.009060000000000000e+05 0.000000000000000000e+00
1.018060000000000000e+05 0.000000000000000000e+00
1.027060000000000000e+05 0.000000000000000000e+00
1.036060000000000000e+05 0.000000000000000000e+00
1.045060000000000000e+05 0.000000000000000000e+00
1.054060000000000000e+05 0.000000000000000000e+00
1.063060000000000000e+05 8.853830000000000288e-17
1.072060000000000000e+05 5.244260000000000166e-17
1.081060000000000000e+05 3.184870000000000218e-17
1.090060000000000000e+05 3.045359999999999949e-17
1.099060000000000000e+05 1.001629999999999993e-16
1.108060000000000000e+05 5.356130000000000172e-17
1.117060000000000000e+05 0.000000000000000000e+00
1.126060000000000000e+05 0.000000000000000000e+00
1.135060000000000000e+05 0.000000000000000000e+00
1.144060000000000000e+05 0.000000000000000000e+00
1.153060000000000000e+05 0.000000000000000000e+00
1.162060000000000000e+05 0.000000000000000000e+00
1.171060000000000000e+05 7.936999999999999598e-17
1.180060000000000000e+05 0.000000000000000000e+00
1.189060000000000000e+05 0.000000000000000000e+00
1.198060000000000000e+05 4.496650000000000182e-17
1.207060000000000000e+05 8.776579999999999871e-17
1.216060000000000000e+05 2.608790000000000122e-17
1.225060000000000000e+05 0.000000000000000000e+00
1.234060000000000000e+05 0.000000000000000000e+00
1.243060000000000000e+05 5.490432000000000091e-17
1.252060000000000000e+05 2.166767999999999871e-16
1.261060000000000000e+05 3.552232000000000467e-16
1.270060000000000000e+05 2.358400000000000023e-16
1.279060000000000000e+05 2.713903999999999854e-16
1.288060000000000000e+05 1.697464000000000045e-16
1.297060000000000000e+05 3.964480000000000494e-18
1.306060000000000000e+05 3.815464000000000392e-17
1.315060000000000000e+05 0.000000000000000000e+00
1.324060000000000000e+05 0.000000000000000000e+00
1.333060000000000000e+05 9.063120000000000582e-19
1.342060000000000000e+05 2.299504000000000025e-17
1.351060000000000000e+05 0.000000000000000000e+00
1.360060000000000000e+05 0.000000000000000000e+00
1.369060000000000000e+05 0.000000000000000000e+00
1.378060000000000000e+05 1.022456000000000131e-17
1.387060000000000000e+05 0.000000000000000000e+00
1.396060000000000000e+05 0.000000000000000000e+00
1.405060000000000000e+05 0.000000000000000000e+00
1.414060000000000000e+05 0.000000000000000000e+00
1.423060000000000000e+05 0.000000000000000000e+00
1.432060000000000000e+05 2.660504000000000377e-19
1.441060000000000000e+05 0.000000000000000000e+00
1.450060000000000000e+05 0.000000000000000000e+00
1.459060000000000000e+05 0.000000000000000000e+00
1.468060000000000000e+05 0.000000000000000000e+00
1.477060000000000000e+05 0.000000000000000000e+00
1.486060000000000000e+05 0.000000000000000000e+00
1.495060000000000000e+05 0.000000000000000000e+00
1.504060000000000000e+05 0.000000000000000000e+00
1.513060000000000000e+05 0.000000000000000000e+00
1.522060000000000000e+05 2.790048000000000240e-18
1.531060000000000000e+05 1.985144000000000027e-18
1.540060000000000000e+05 1.769984000000000088e-16
1.549060000000000000e+05 4.943064000000000155e-18
1.558060000000000000e+05 5.950680000000000756e-18
1.567060000000000000e+05 3.839784000000000275e-18
1.576060000000000000e+05 2.535328000000000104e-18
1.585060000000000000e+05 2.497976000000000273e-18
1.594060000000000000e+05 9.928720000000001199e-18
1.603060000000000000e+05 7.278408000000000445e-18
1.612060000000000000e+05 4.584983999999999977e-18
1.621060000000000000e+05 3.113247999999999799e-18
1.630060000000000000e+05 5.789104000000000623e-18
1.639060000000000000e+05 6.167464000000000357e-18
1.648060000000000000e+05 8.081439999999999732e-18
1.657060000000000000e+05 1.050880000000000066e-17
1.666060000000000000e+05 9.021760000000000288e-18
1.675060000000000000e+05 6.144504000000000288e-18
1.684060000000000000e+05 1.019016000000000094e-17
1.693060000000000000e+05 9.537120000000000910e-18
1.702060000000000000e+05 8.734480000000001305e-18
1.711060000000000000e+05 6.928616000000000142e-18
1.720060000000000000e+05 1.075384000000000101e-17
1.729060000000000000e+05 1.194064000000000151e-17
1.738060000000000000e+05 1.025239999999999946e-17
1.747060000000000000e+05 9.101040000000000069e-18
1.756060000000000000e+05 7.917376000000000110e-18
1.765060000000000000e+05 4.163232000000000097e-18
1.774060000000000000e+05 8.214560000000000454e-18
1.783060000000000000e+05 3.702847999999999728e-18
1.792060000000000000e+05 6.847808000000000594e-18
1.801060000000000000e+05 1.181960000000000142e-17
1.810060000000000000e+05 9.210239999999999457e-18
1.819060000000000000e+05 6.902096000000000070e-18
1.828060000000000000e+05 8.350560000000000346e-18
1.837060000000000000e+05 9.069360000000001483e-18
1.846060000000000000e+05 7.803327999999999343e-18
1.855060000000000000e+05 0.000000000000000000e+00
1.864060000000000000e+05 9.765200000000001010e-18
1.873060000000000000e+05 8.818480000000000242e-18
1.882060000000000000e+05 9.197360000000001110e-18
1.891060000000000000e+05 7.475344000000000673e-18
1.900060000000000000e+05 9.718560000000001079e-18
1.909060000000000000e+05 7.941991999999999086e-18
1.918060000000000000e+05 7.482392000000000391e-18
1.927060000000000000e+05 0.000000000000000000e+00
1.936060000000000000e+05 3.355735999999999937e-18
1.945060000000000000e+05 3.686991999999999771e-18
1.954060000000000000e+05 6.177200000000000534e-18
1.963060000000000000e+05 7.661176000000001427e-18
1.972060000000000000e+05 6.613104000000000245e-18
1.981060000000000000e+05 2.264504000000000134e-18
1.990060000000000000e+05 9.156160000000000127e-18
1.999060000000000000e+05 6.878031999999999703e-18
2.008060000000000000e+05 1.162032000000000227e-17
2.017060000000000000e+05 6.788832000000000208e-18
2.026060000000000000e+05 1.074704000000000040e-17
2.035060000000000000e+05 1.016551999999999982e-17
2.044060000000000000e+05 9.854240000000000037e-18
2.053060000000000000e+05 1.262920000000000210e-17
2.062060000000000000e+05 1.236072000000000182e-17
2.071060000000000000e+05 1.181592000000000145e-17
2.080060000000000000e+05 7.983584000000001291e-18
2.089060000000000000e+05 8.180560000000000481e-18
