# Supplementary material for: Quantitative modeling identifies critical cell mechanics driving bile duct lumen formation
Source: PLoS Comput Biol. 2022 Feb 18;18(2):e1009653. doi: 10.1371/journal.pcbi.1009653 (PMC8856558; doi:10.1371/journal.pcbi.1009653)
Supplement: S1 Data — All figures with simulation data can be generated using the python script delivered for each figure. (ZIP) [file pcbi.1009653.s008.zip › data/Fig10B/high_adhesion_AP_effect/t3.txt]

1.009060000000000000e+05 0.000000000000000000e+00
1.018060000000000000e+05 0.000000000000000000e+00
1.027060000000000000e+05 0.000000000000000000e+00
1.036060000000000000e+05 0.000000000000000000e+00
1.045060000000000000e+05 0.000000000000000000e+00
1.054060000000000000e+05 0.000000000000000000e+00
1.063060000000000000e+05 4.384049999999999718e-17
1.072060000000000000e+05 7.208760000000000459e-17
1.081060000000000000e+05 9.389700000000000504e-17
1.090060000000000000e+05 1.395959999999999958e-16
1.099060000000000000e+05 6.878859999999999773e-17
1.108060000000000000e+05 4.292919999999999803e-17
1.117060000000000000e+05 8.978709999999999581e-18
1.126060000000000000e+05 0.000000000000000000e+00
1.135060000000000000e+05 0.000000000000000000e+00
1.144060000000000000e+05 0.000000000000000000e+00
1.153060000000000000e+05 0.000000000000000000e+00
1.162060000000000000e+05 0.000000000000000000e+00
1.171060000000000000e+05 0.000000000000000000e+00
1.180060000000000000e+05 0.000000000000000000e+00
1.189060000000000000e+05 0.000000000000000000e+00
1.198060000000000000e+05 0.000000000000000000e+00
1.207060000000000000e+05 6.380230000000000139e-17
1.216060000000000000e+05 1.056790000000000060e-16
1.225060000000000000e+05 1.279599999999999878e-16
1.234060000000000000e+05 4.021879999999999988e-16
1.243060000000000000e+05 1.387024000000000270e-16
1.252060000000000000e+05 2.987432000000000144e-16
1.261060000000000000e+05 3.434992000000000064e-16
1.270060000000000000e+05 2.244496000000000017e-16
1.279060000000000000e+05 2.239760000000000229e-16
1.288060000000000000e+05 3.203632000000000088e-16
1.297060000000000000e+05 2.447567999999999917e-16
1.306060000000000000e+05 5.056984000000000547e-17
1.315060000000000000e+05 1.216719999999999978e-16
1.324060000000000000e+05 1.323327999999999866e-16
1.333060000000000000e+05 4.546935999999999423e-16
1.342060000000000000e+05 4.057072000000000008e-16
1.351060000000000000e+05 1.956871999999999921e-16
1.360060000000000000e+05 0.000000000000000000e+00
1.369060000000000000e+05 0.000000000000000000e+00
1.378060000000000000e+05 6.075936000000000454e-17
1.387060000000000000e+05 0.000000000000000000e+00
1.396060000000000000e+05 0.000000000000000000e+00
1.405060000000000000e+05 0.000000000000000000e+00
1.414060000000000000e+05 0.000000000000000000e+00
1.423060000000000000e+05 0.000000000000000000e+00
1.432060000000000000e+05 0.000000000000000000e+00
1.441060000000000000e+05 0.000000000000000000e+00
1.450060000000000000e+05 0.000000000000000000e+00
1.459060000000000000e+05 0.000000000000000000e+00
1.468060000000000000e+05 0.000000000000000000e+00
1.477060000000000000e+05 0.000000000000000000e+00
1.486060000000000000e+05 0.000000000000000000e+00
1.495060000000000000e+05 0.000000000000000000e+00
1.504060000000000000e+05 0.000000000000000000e+00
1.513060000000000000e+05 0.000000000000000000e+00
1.522060000000000000e+05 0.000000000000000000e+00
1.531060000000000000e+05 0.000000000000000000e+00
1.540060000000000000e+05 0.000000000000000000e+00
1.549060000000000000e+05 0.000000000000000000e+00
1.558060000000000000e+05 0.000000000000000000e+00
1.567060000000000000e+05 0.000000000000000000e+00
1.576060000000000000e+05 0.000000000000000000e+00
1.585060000000000000e+05 0.000000000000000000e+00
1.594060000000000000e+05 0.000000000000000000e+00
1.603060000000000000e+05 0.000000000000000000e+00
1.612060000000000000e+05 0.000000000000000000e+00
1.621060000000000000e+05 0.000000000000000000e+00
1.630060000000000000e+05 0.000000000000000000e+00
1.639060000000000000e+05 0.000000000000000000e+00
1.648060000000000000e+05 0.000000000000000000e+00
1.657060000000000000e+05 0.000000000000000000e+00
1.666060000000000000e+05 0.000000000000000000e+00
1.675060000000000000e+05 0.000000000000000000e+00
1.684060000000000000e+05 0.000000000000000000e+00
1.693060000000000000e+05 0.000000000000000000e+00
1.702060000000000000e+05 0.000000000000000000e+00
1.711060000000000000e+05 0.000000000000000000e+00
1.720060000000000000e+05 0.000000000000000000e+00
1.729060000000000000e+05 4.405904000000000156e-18
1.738060000000000000e+05 0.000000000000000000e+00
1.747060000000000000e+05 0.000000000000000000e+00
1.756060000000000000e+05 0.000000000000000000e+00
1.765060000000000000e+05 0.000000000000000000e+00
1.774060000000000000e+05 0.000000000000000000e+00
1.783060000000000000e+05 0.000000000000000000e+00
1.792060000000000000e+05 0.000000000000000000e+00
1.801060000000000000e+05 0.000000000000000000e+00
1.810060000000000000e+05 0.000000000000000000e+00
1.819060000000000000e+05 0.000000000000000000e+00
1.828060000000000000e+05 0.000000000000000000e+00
1.837060000000000000e+05 0.000000000000000000e+00
1.846060000000000000e+05 0.000000000000000000e+00
1.855060000000000000e+05 0.000000000000000000e+00
1.864060000000000000e+05 0.000000000000000000e+00
1.873060000000000000e+05 0.000000000000000000e+00
1.882060000000000000e+05 0.000000000000000000e+00
1.891060000000000000e+05 0.000000000000000000e+00
1.900060000000000000e+05 0.000000000000000000e+00
1.909060000000000000e+05 0.000000000000000000e+00
1.918060000000000000e+05 0.000000000000000000e+00
1.927060000000000000e+05 0.000000000000000000e+00
1.936060000000000000e+05 0.000000000000000000e+00
1.945060000000000000e+05 0.000000000000000000e+00
1.954060000000000000e+05 0.000000000000000000e+00
1.963060000000000000e+05 0.000000000000000000e+00
1.972060000000000000e+05 2.983535999999999868e-17
1.981060000000000000e+05 1.272432000000000133e-16
1.990060000000000000e+05 8.618400000000000918e-17
