# Supplementary material for: Quantitative modeling identifies critical cell mechanics driving bile duct lumen formation
Source: PLoS Comput Biol. 2022 Feb 18;18(2):e1009653. doi: 10.1371/journal.pcbi.1009653 (PMC8856558; doi:10.1371/journal.pcbi.1009653)
Supplement: S1 Data — All figures with simulation data can be generated using the python script delivered for each figure. (ZIP) [file pcbi.1009653.s008.zip › data/Fig10B/high_adhesion_AP_effect/t4.txt]

1.009060000000000000e+05 0.000000000000000000e+00
1.018060000000000000e+05 0.000000000000000000e+00
1.027060000000000000e+05 0.000000000000000000e+00
1.036060000000000000e+05 0.000000000000000000e+00
1.045060000000000000e+05 0.000000000000000000e+00
1.054060000000000000e+05 0.000000000000000000e+00
1.063060000000000000e+05 4.446780000000000000e-17
1.072060000000000000e+05 4.000130000000000300e-17
1.081060000000000000e+05 2.332249999999999897e-17
1.090060000000000000e+05 1.994530000000000125e-17
1.099060000000000000e+05 7.720610000000000089e-18
1.108060000000000000e+05 4.389110000000000213e-17
1.117060000000000000e+05 0.000000000000000000e+00
1.126060000000000000e+05 0.000000000000000000e+00
1.135060000000000000e+05 0.000000000000000000e+00
1.144060000000000000e+05 0.000000000000000000e+00
1.153060000000000000e+05 0.000000000000000000e+00
1.162060000000000000e+05 5.270450000000000178e-17
1.171060000000000000e+05 2.687389999999999873e-16
1.180060000000000000e+05 8.823270000000000044e-17
1.189060000000000000e+05 0.000000000000000000e+00
1.198060000000000000e+05 8.799300000000000317e-17
1.207060000000000000e+05 5.587420000000000426e-17
1.216060000000000000e+05 3.301850000000000099e-16
1.225060000000000000e+05 1.412319999999999893e-16
1.234060000000000000e+05 2.468270000000000071e-16
1.243060000000000000e+05 1.395776000000000052e-16
1.252060000000000000e+05 1.131647999999999974e-16
1.261060000000000000e+05 1.417880000000000224e-16
1.270060000000000000e+05 1.518288000000000129e-16
1.279060000000000000e+05 2.039511999999999968e-17
1.288060000000000000e+05 0.000000000000000000e+00
1.297060000000000000e+05 0.000000000000000000e+00
1.306060000000000000e+05 0.000000000000000000e+00
1.315060000000000000e+05 0.000000000000000000e+00
1.324060000000000000e+05 0.000000000000000000e+00
1.333060000000000000e+05 0.000000000000000000e+00
1.342060000000000000e+05 0.000000000000000000e+00
1.351060000000000000e+05 0.000000000000000000e+00
1.360060000000000000e+05 0.000000000000000000e+00
1.369060000000000000e+05 0.000000000000000000e+00
1.378060000000000000e+05 0.000000000000000000e+00
1.387060000000000000e+05 0.000000000000000000e+00
1.396060000000000000e+05 0.000000000000000000e+00
1.405060000000000000e+05 0.000000000000000000e+00
1.414060000000000000e+05 0.000000000000000000e+00
1.423060000000000000e+05 0.000000000000000000e+00
1.432060000000000000e+05 0.000000000000000000e+00
1.441060000000000000e+05 0.000000000000000000e+00
1.450060000000000000e+05 0.000000000000000000e+00
1.459060000000000000e+05 0.000000000000000000e+00
1.468060000000000000e+05 0.000000000000000000e+00
1.477060000000000000e+05 0.000000000000000000e+00
1.486060000000000000e+05 0.000000000000000000e+00
1.495060000000000000e+05 0.000000000000000000e+00
1.504060000000000000e+05 0.000000000000000000e+00
1.513060000000000000e+05 0.000000000000000000e+00
1.522060000000000000e+05 0.000000000000000000e+00
1.531060000000000000e+05 0.000000000000000000e+00
1.540060000000000000e+05 0.000000000000000000e+00
1.549060000000000000e+05 0.000000000000000000e+00
1.558060000000000000e+05 0.000000000000000000e+00
1.567060000000000000e+05 0.000000000000000000e+00
1.576060000000000000e+05 0.000000000000000000e+00
1.585060000000000000e+05 0.000000000000000000e+00
1.594060000000000000e+05 0.000000000000000000e+00
1.603060000000000000e+05 0.000000000000000000e+00
1.612060000000000000e+05 0.000000000000000000e+00
1.621060000000000000e+05 0.000000000000000000e+00
1.630060000000000000e+05 0.000000000000000000e+00
1.639060000000000000e+05 0.000000000000000000e+00
1.648060000000000000e+05 0.000000000000000000e+00
1.657060000000000000e+05 0.000000000000000000e+00
1.666060000000000000e+05 0.000000000000000000e+00
1.675060000000000000e+05 0.000000000000000000e+00
1.684060000000000000e+05 0.000000000000000000e+00
1.693060000000000000e+05 0.000000000000000000e+00
1.702060000000000000e+05 0.000000000000000000e+00
1.711060000000000000e+05 0.000000000000000000e+00
1.720060000000000000e+05 0.000000000000000000e+00
1.729060000000000000e+05 0.000000000000000000e+00
1.738060000000000000e+05 0.000000000000000000e+00
1.747060000000000000e+05 0.000000000000000000e+00
1.756060000000000000e+05 0.000000000000000000e+00
1.765060000000000000e+05 0.000000000000000000e+00
1.774060000000000000e+05 0.000000000000000000e+00
1.783060000000000000e+05 0.000000000000000000e+00
1.792060000000000000e+05 0.000000000000000000e+00
1.801060000000000000e+05 0.000000000000000000e+00
1.810060000000000000e+05 0.000000000000000000e+00
1.819060000000000000e+05 0.000000000000000000e+00
1.828060000000000000e+05 0.000000000000000000e+00
1.837060000000000000e+05 0.000000000000000000e+00
1.846060000000000000e+05 0.000000000000000000e+00
1.855060000000000000e+05 0.000000000000000000e+00
1.864060000000000000e+05 0.000000000000000000e+00
1.873060000000000000e+05 0.000000000000000000e+00
1.882060000000000000e+05 0.000000000000000000e+00
1.891060000000000000e+05 0.000000000000000000e+00
1.900060000000000000e+05 0.000000000000000000e+00
1.909060000000000000e+05 0.000000000000000000e+00
1.918060000000000000e+05 1.696952000000000151e-17
1.927060000000000000e+05 1.783304000000000260e-17
1.936060000000000000e+05 1.639544000000000033e-17
1.945060000000000000e+05 3.701688000000000267e-17
1.954060000000000000e+05 4.822336000000000284e-17
1.963060000000000000e+05 4.394872000000000044e-17
1.972060000000000000e+05 5.058192000000000610e-17
1.981060000000000000e+05 7.563056000000000596e-17
1.990060000000000000e+05 7.876728000000000509e-17
1.999060000000000000e+05 7.692287999999999971e-17
2.008060000000000000e+05 8.772800000000001267e-17
2.017060000000000000e+05 7.803408000000001272e-17
2.026060000000000000e+05 7.543600000000000443e-17
2.035060000000000000e+05 6.247976000000000041e-17
2.044060000000000000e+05 5.367768000000000264e-17
2.053060000000000000e+05 3.413320000000000262e-17
2.062060000000000000e+05 5.025864000000000053e-17
