# Supplementary material for: Quantitative modeling identifies critical cell mechanics driving bile duct lumen formation
Source: PLoS Comput Biol. 2022 Feb 18;18(2):e1009653. doi: 10.1371/journal.pcbi.1009653 (PMC8856558; doi:10.1371/journal.pcbi.1009653)
Supplement: S1 Data — All figures with simulation data can be generated using the python script delivered for each figure. (ZIP) [file pcbi.1009653.s008.zip › data/Fig10B/high_adhesion_AP_effect/t5.txt]

1.009060000000000000e+05 0.000000000000000000e+00
1.018060000000000000e+05 0.000000000000000000e+00
1.027060000000000000e+05 0.000000000000000000e+00
1.036060000000000000e+05 0.000000000000000000e+00
1.045060000000000000e+05 0.000000000000000000e+00
1.054060000000000000e+05 5.117530000000000225e-17
1.063060000000000000e+05 7.685209999999999800e-17
1.072060000000000000e+05 6.091390000000000064e-17
1.081060000000000000e+05 5.894320000000000542e-17
1.090060000000000000e+05 0.000000000000000000e+00
1.099060000000000000e+05 0.000000000000000000e+00
1.108060000000000000e+05 0.000000000000000000e+00
1.117060000000000000e+05 0.000000000000000000e+00
1.126060000000000000e+05 0.000000000000000000e+00
1.135060000000000000e+05 0.000000000000000000e+00
1.144060000000000000e+05 0.000000000000000000e+00
1.153060000000000000e+05 0.000000000000000000e+00
1.162060000000000000e+05 0.000000000000000000e+00
1.171060000000000000e+05 1.632250000000000047e-16
1.180060000000000000e+05 3.913819999999999717e-17
1.189060000000000000e+05 7.186269999999999279e-18
1.198060000000000000e+05 0.000000000000000000e+00
1.207060000000000000e+05 6.319199999999999470e-17
1.216060000000000000e+05 4.424030000000000024e-17
1.225060000000000000e+05 4.078119999999999991e-17
1.234060000000000000e+05 7.933130000000000558e-18
1.243060000000000000e+05 1.799696000000000165e-17
1.252060000000000000e+05 0.000000000000000000e+00
1.261060000000000000e+05 0.000000000000000000e+00
1.270060000000000000e+05 0.000000000000000000e+00
1.279060000000000000e+05 0.000000000000000000e+00
1.288060000000000000e+05 0.000000000000000000e+00
1.297060000000000000e+05 0.000000000000000000e+00
1.306060000000000000e+05 1.568376000000000074e-17
1.315060000000000000e+05 2.660992000000000454e-17
1.324060000000000000e+05 2.082680000000000076e-17
1.333060000000000000e+05 2.567343999999999980e-17
1.342060000000000000e+05 2.249960000000000006e-17
1.351060000000000000e+05 1.261296000000000010e-17
1.360060000000000000e+05 1.363256000000000044e-17
1.369060000000000000e+05 0.000000000000000000e+00
1.378060000000000000e+05 0.000000000000000000e+00
1.387060000000000000e+05 0.000000000000000000e+00
1.396060000000000000e+05 0.000000000000000000e+00
1.405060000000000000e+05 0.000000000000000000e+00
1.414060000000000000e+05 0.000000000000000000e+00
1.423060000000000000e+05 0.000000000000000000e+00
1.432060000000000000e+05 0.000000000000000000e+00
1.441060000000000000e+05 0.000000000000000000e+00
1.450060000000000000e+05 5.241584000000000628e-17
1.459060000000000000e+05 5.911760000000000042e-17
1.468060000000000000e+05 7.162831999999999913e-17
1.477060000000000000e+05 1.400008000000000108e-16
1.486060000000000000e+05 1.262823999999999899e-16
1.495060000000000000e+05 1.573575999999999954e-16
1.504060000000000000e+05 1.338432000000000121e-16
1.513060000000000000e+05 1.485728000000000050e-16
1.522060000000000000e+05 1.267696000000000099e-16
1.531060000000000000e+05 1.788120000000000004e-16
1.540060000000000000e+05 1.617432000000000069e-16
1.549060000000000000e+05 1.278351999999999991e-16
1.558060000000000000e+05 1.812503999999999889e-16
1.567060000000000000e+05 2.058567999999999907e-16
1.576060000000000000e+05 2.823320000000000289e-16
1.585060000000000000e+05 2.266256000000000493e-16
1.594060000000000000e+05 2.324511999999999915e-16
1.603060000000000000e+05 1.220464000000000134e-16
1.612060000000000000e+05 1.975768000000000317e-16
1.621060000000000000e+05 7.814840000000000242e-17
1.630060000000000000e+05 2.114032000000000339e-16
1.639060000000000000e+05 1.829584000000000109e-16
1.648060000000000000e+05 1.293488000000000154e-16
1.657060000000000000e+05 1.081264000000000011e-16
1.666060000000000000e+05 2.183592000000000083e-16
1.675060000000000000e+05 2.242776000000000060e-16
1.684060000000000000e+05 1.982408000000000214e-16
1.693060000000000000e+05 4.066199999999999888e-16
1.702060000000000000e+05 4.162960000000000103e-16
1.711060000000000000e+05 3.766288000000000370e-16
1.720060000000000000e+05 3.124479999999999941e-16
1.729060000000000000e+05 3.383544000000000121e-16
1.738060000000000000e+05 2.190496000000000027e-16
1.747060000000000000e+05 2.188848000000000172e-16
1.756060000000000000e+05 3.035936000000000113e-16
1.765060000000000000e+05 3.941760000000000571e-16
1.774060000000000000e+05 3.204264000000000193e-16
1.783060000000000000e+05 2.213463999999999950e-16
1.792060000000000000e+05 1.693448000000000050e-16
1.801060000000000000e+05 2.907904000000000146e-16
1.810060000000000000e+05 3.136800000000000011e-16
1.819060000000000000e+05 3.290023999999999836e-16
1.828060000000000000e+05 2.512655999999999921e-16
1.837060000000000000e+05 3.898720000000000468e-16
1.846060000000000000e+05 4.004975999999999881e-16
1.855060000000000000e+05 3.341848000000000123e-16
1.864060000000000000e+05 3.150207999999999932e-16
1.873060000000000000e+05 2.842200000000000114e-16
1.882060000000000000e+05 2.718856000000000195e-16
1.891060000000000000e+05 3.236192000000000167e-16
1.900060000000000000e+05 4.618592000000000207e-16
1.909060000000000000e+05 3.097504000000000308e-16
1.918060000000000000e+05 3.758104000000000137e-16
1.927060000000000000e+05 3.920912000000000080e-16
1.936060000000000000e+05 3.076871999999999878e-16
1.945060000000000000e+05 3.763976000000000008e-16
1.954060000000000000e+05 5.081624000000000194e-16
1.963060000000000000e+05 5.878887999999999929e-16
1.972060000000000000e+05 5.769736000000000281e-16
1.981060000000000000e+05 4.789968000000000765e-16
1.990060000000000000e+05 4.602055999999999419e-16
1.999060000000000000e+05 3.223192000000000252e-16
2.008060000000000000e+05 2.013536000000000007e-16
2.017060000000000000e+05 4.095560000000000231e-16
2.026060000000000000e+05 2.324007999999999937e-16
2.035060000000000000e+05 4.482872000000000439e-16
2.044060000000000000e+05 4.305791999999999837e-16
2.053060000000000000e+05 4.972984000000000069e-16
2.062060000000000000e+05 6.904792000000000753e-16
2.071060000000000000e+05 5.158208000000000217e-16
2.080060000000000000e+05 9.438160000000001493e-16
2.089060000000000000e+05 7.645591999999999893e-16
2.098060000000000000e+05 8.017360000000001164e-16
2.107060000000000000e+05 7.487200000000000651e-16
2.116060000000000000e+05 2.558991999999999734e-16
2.125060000000000000e+05 4.395232000000000064e-16
2.134060000000000000e+05 6.296488000000001035e-16
