# Supplementary material for: Quantitative modeling identifies critical cell mechanics driving bile duct lumen formation
Source: PLoS Comput Biol. 2022 Feb 18;18(2):e1009653. doi: 10.1371/journal.pcbi.1009653 (PMC8856558; doi:10.1371/journal.pcbi.1009653)
Supplement: S1 Data — All figures with simulation data can be generated using the python script delivered for each figure. (ZIP) [file pcbi.1009653.s008.zip › data/Fig10C/high_AP_p70/t1.txt]

1.009060000000000000e+05 0.000000000000000000e+00
1.018060000000000000e+05 0.000000000000000000e+00
1.027060000000000000e+05 0.000000000000000000e+00
1.036060000000000000e+05 0.000000000000000000e+00
1.045060000000000000e+05 0.000000000000000000e+00
1.054060000000000000e+05 0.000000000000000000e+00
1.063060000000000000e+05 1.817070000000000147e-17
1.072060000000000000e+05 5.034799999999999741e-17
1.081060000000000000e+05 2.941190000000000294e-17
1.090060000000000000e+05 6.966790000000000198e-17
1.099060000000000000e+05 6.410289999999999962e-18
1.108060000000000000e+05 1.854069999999999873e-17
1.117060000000000000e+05 0.000000000000000000e+00
1.126060000000000000e+05 4.936760000000000069e-18
1.135060000000000000e+05 0.000000000000000000e+00
1.144060000000000000e+05 0.000000000000000000e+00
1.153060000000000000e+05 0.000000000000000000e+00
1.162060000000000000e+05 2.183310000000000133e-17
1.171060000000000000e+05 8.867640000000000063e-17
1.180060000000000000e+05 1.101719999999999959e-16
1.189060000000000000e+05 1.523000000000000047e-16
1.198060000000000000e+05 1.147629999999999925e-16
1.207060000000000000e+05 1.479399999999999940e-16
1.216060000000000000e+05 1.454669999999999980e-16
1.225060000000000000e+05 8.063890000000000315e-17
1.234060000000000000e+05 9.175129999999999958e-17
1.243060000000000000e+05 1.019775999999999958e-16
1.252060000000000000e+05 0.000000000000000000e+00
1.261060000000000000e+05 0.000000000000000000e+00
1.270060000000000000e+05 4.381920000000000485e-17
1.279060000000000000e+05 4.002071999999999608e-16
1.288060000000000000e+05 1.813856000000000281e-16
1.297060000000000000e+05 1.858400000000000034e-16
1.306060000000000000e+05 3.699760000000000288e-16
1.315060000000000000e+05 2.332992000000000104e-16
1.324060000000000000e+05 3.427520000000000325e-16
1.333060000000000000e+05 1.835736000000000106e-16
1.342060000000000000e+05 1.157664000000000129e-16
1.351060000000000000e+05 1.699288000000000013e-16
1.360060000000000000e+05 2.096263999999999988e-16
1.369060000000000000e+05 4.774056000000000414e-17
1.378060000000000000e+05 1.191512000000000043e-16
1.387060000000000000e+05 1.877168000000000056e-16
1.396060000000000000e+05 1.139975999999999919e-16
1.405060000000000000e+05 0.000000000000000000e+00
1.414060000000000000e+05 6.200911999999999411e-17
1.423060000000000000e+05 6.934848000000001019e-17
1.432060000000000000e+05 1.315040000000000053e-18
1.441060000000000000e+05 0.000000000000000000e+00
1.450060000000000000e+05 1.132576000000000128e-17
1.459060000000000000e+05 0.000000000000000000e+00
1.468060000000000000e+05 0.000000000000000000e+00
1.477060000000000000e+05 0.000000000000000000e+00
1.486060000000000000e+05 0.000000000000000000e+00
1.495060000000000000e+05 7.134384000000000294e-17
1.504060000000000000e+05 8.027279999999999398e-18
1.513060000000000000e+05 0.000000000000000000e+00
1.522060000000000000e+05 1.558952000000000115e-17
1.531060000000000000e+05 8.177840000000001161e-17
1.540060000000000000e+05 1.430391999999999992e-16
1.549060000000000000e+05 9.383440000000000970e-17
1.558060000000000000e+05 9.830639999999999638e-17
1.567060000000000000e+05 6.484024000000000928e-18
1.576060000000000000e+05 8.084960000000000003e-19
1.585060000000000000e+05 0.000000000000000000e+00
1.594060000000000000e+05 1.035336000000000020e-17
1.603060000000000000e+05 8.865839999999999965e-17
1.612060000000000000e+05 8.971360000000000001e-17
1.621060000000000000e+05 8.135120000000001129e-17
1.630060000000000000e+05 4.137960000000000436e-17
1.639060000000000000e+05 5.155935999999999803e-18
1.648060000000000000e+05 8.799919999999999625e-17
1.657060000000000000e+05 8.995040000000000171e-17
1.666060000000000000e+05 0.000000000000000000e+00
1.675060000000000000e+05 9.875360000000000738e-17
1.684060000000000000e+05 5.984504000000000677e-17
1.693060000000000000e+05 2.778896000000000008e-17
1.702060000000000000e+05 5.887640000000000204e-17
1.711060000000000000e+05 4.634696000000000256e-17
1.720060000000000000e+05 4.808912000000000038e-17
1.729060000000000000e+05 1.096624000000000028e-16
1.738060000000000000e+05 0.000000000000000000e+00
1.747060000000000000e+05 5.054424000000000462e-18
1.756060000000000000e+05 9.432399999999999206e-17
1.765060000000000000e+05 6.675048000000001215e-17
1.774060000000000000e+05 7.270376000000000394e-17
1.783060000000000000e+05 8.127840000000000348e-17
1.792060000000000000e+05 1.263664000000000027e-16
1.801060000000000000e+05 4.540039999999999764e-17
1.810060000000000000e+05 1.800824000000000210e-16
1.819060000000000000e+05 1.679784000000000121e-16
1.828060000000000000e+05 1.662464000000000216e-16
1.837060000000000000e+05 2.248456000000000479e-16
1.846060000000000000e+05 1.157368000000000173e-16
1.855060000000000000e+05 1.111640000000000103e-16
1.864060000000000000e+05 1.257592000000000172e-16
1.873060000000000000e+05 1.241991999999999978e-16
1.882060000000000000e+05 1.516088000000000064e-16
1.891060000000000000e+05 2.084440000000000104e-16
1.900060000000000000e+05 1.425728000000000061e-16
1.909060000000000000e+05 2.169175999999999958e-16
1.918060000000000000e+05 1.680488000000000082e-16
1.927060000000000000e+05 1.430192000000000009e-16
1.936060000000000000e+05 1.229720000000000140e-16
1.945060000000000000e+05 1.151111999999999919e-16
1.954060000000000000e+05 1.281240000000000187e-16
1.963060000000000000e+05 1.355687999999999962e-16
1.972060000000000000e+05 1.432808000000000118e-16
1.981060000000000000e+05 2.842416000000000176e-16
1.990060000000000000e+05 2.528823999999999911e-16
1.999060000000000000e+05 2.747768000000000338e-16
2.008060000000000000e+05 3.528824000000000383e-16
2.017060000000000000e+05 3.579088000000000010e-16
2.026060000000000000e+05 3.772568000000000247e-16
2.035060000000000000e+05 4.656647999999999814e-16
2.044060000000000000e+05 2.212000000000000248e-16
2.053060000000000000e+05 4.957064000000000789e-16
2.062060000000000000e+05 4.632480000000000483e-16
2.071060000000000000e+05 6.483896000000000431e-16
2.080060000000000000e+05 7.472175999999999798e-16
2.089060000000000000e+05 6.876368000000000510e-16
2.098060000000000000e+05 7.409392000000001103e-16
2.107060000000000000e+05 6.579367999999999826e-16
2.116060000000000000e+05 5.876568000000000515e-16
2.125060000000000000e+05 5.639760000000000750e-16
2.134060000000000000e+05 5.795936000000000588e-16
2.143060000000000000e+05 5.583272000000000531e-16
2.152060000000000000e+05 5.438616000000000336e-16
2.161060000000000000e+05 5.556136000000001109e-16
2.170060000000000000e+05 5.757680000000000505e-16
2.179060000000000000e+05 5.665160000000000137e-16
2.188060000000000000e+05 5.440232000000000281e-16
2.197060000000000000e+05 6.001136000000000452e-16
2.206060000000000000e+05 6.207568000000000371e-16
2.215060000000000000e+05 6.645088000000000428e-16
2.224060000000000000e+05 6.773799999999999748e-16
2.233060000000000000e+05 6.767647999999999998e-16
2.242060000000000000e+05 6.476872000000000891e-16
2.251060000000000000e+05 6.638264000000000379e-16
2.260060000000000000e+05 6.538696000000000848e-16
2.269060000000000000e+05 6.736784000000000252e-16
2.278060000000000000e+05 6.536871999999999894e-16
2.287060000000000000e+05 6.682112000000000456e-16
2.296060000000000000e+05 6.984992000000000557e-16
2.305060000000000000e+05 6.917392000000000208e-16
2.314060000000000000e+05 7.319584000000000572e-16
2.323060000000000000e+05 7.320976000000000417e-16
2.332060000000000000e+05 7.676632000000001478e-16
2.341060000000000000e+05 7.281752000000000078e-16
2.350060000000000000e+05 7.427840000000000807e-16
2.359060000000000000e+05 8.055840000000000361e-16
2.368060000000000000e+05 8.171200000000000524e-16
2.377060000000000000e+05 8.305920000000000867e-16
2.386060000000000000e+05 8.426240000000000424e-16
2.395060000000000000e+05 5.317303999999999914e-16
2.404060000000000000e+05 8.763600000000001039e-16
2.413060000000000000e+05 9.137920000000000385e-16
2.422060000000000000e+05 9.536000000000001520e-16
2.431060000000000000e+05 9.762640000000000801e-16
2.440060000000000000e+05 9.954560000000001364e-16
2.449060000000000000e+05 1.017888000000000024e-15
2.458060000000000000e+05 1.031288000000000006e-15
2.467060000000000000e+05 1.004599999999999995e-15
2.476060000000000000e+05 9.490080000000001752e-16
2.485060000000000000e+05 9.447040000000000170e-16
2.494060000000000000e+05 9.535600000000000567e-16
2.503060000000000000e+05 9.322560000000000166e-16
2.512060000000000000e+05 9.089520000000001412e-16
2.521060000000000000e+05 9.303359999999999775e-16
2.530060000000000000e+05 1.085736000000000097e-15
2.539060000000000000e+05 9.752800000000001414e-16
2.548060000000000000e+05 9.861840000000000520e-16
2.557060000000000000e+05 9.611520000000000823e-16
2.566060000000000000e+05 9.760800000000000756e-16
2.575060000000000000e+05 1.036815999999999886e-15
2.584060000000000000e+05 9.812320000000000062e-16
2.593060000000000000e+05 1.001776000000000010e-15
2.602060000000000000e+05 9.778800000000000259e-16
2.611060000000000000e+05 9.466560000000000140e-16
2.620060000000000000e+05 9.888800000000000075e-16
2.629060000000000000e+05 9.861040000000000586e-16
2.638060000000000000e+05 9.329280000000001191e-16
2.647060000000000000e+05 9.382400000000000366e-16
2.656060000000000000e+05 9.778960000000001035e-16
2.665060000000000000e+05 1.043048000000000023e-15
2.674060000000000000e+05 1.088808000000000001e-15
2.683060000000000000e+05 1.113856000000000049e-15
2.692060000000000000e+05 9.657680000000000768e-16
2.701060000000000000e+05 1.202535999999999993e-16
