# Supplementary material for: Quantitative modeling identifies critical cell mechanics driving bile duct lumen formation
Source: PLoS Comput Biol. 2022 Feb 18;18(2):e1009653. doi: 10.1371/journal.pcbi.1009653 (PMC8856558; doi:10.1371/journal.pcbi.1009653)
Supplement: S1 Data — All figures with simulation data can be generated using the python script delivered for each figure. (ZIP) [file pcbi.1009653.s008.zip › data/Fig10C/high_AP_p70/t2.txt]

1.009060000000000000e+05 0.000000000000000000e+00
1.018060000000000000e+05 0.000000000000000000e+00
1.027060000000000000e+05 0.000000000000000000e+00
1.036060000000000000e+05 0.000000000000000000e+00
1.045060000000000000e+05 0.000000000000000000e+00
1.054060000000000000e+05 0.000000000000000000e+00
1.063060000000000000e+05 3.973540000000000197e-17
1.072060000000000000e+05 5.516099999999999792e-17
1.081060000000000000e+05 3.869349999999999830e-17
1.090060000000000000e+05 3.029490000000000048e-17
1.099060000000000000e+05 7.253009999999999492e-20
1.108060000000000000e+05 5.283040000000000047e-18
1.117060000000000000e+05 0.000000000000000000e+00
1.126060000000000000e+05 7.207209999999999416e-18
1.135060000000000000e+05 0.000000000000000000e+00
1.144060000000000000e+05 1.055689999999999965e-17
1.153060000000000000e+05 1.326250000000000011e-17
1.162060000000000000e+05 3.612390000000000236e-17
1.171060000000000000e+05 1.149090000000000100e-16
1.180060000000000000e+05 1.961970000000000107e-16
1.189060000000000000e+05 1.559880000000000115e-16
1.198060000000000000e+05 1.175570000000000039e-16
1.207060000000000000e+05 1.813700000000000017e-16
1.216060000000000000e+05 1.545469999999999897e-16
1.225060000000000000e+05 1.055119999999999975e-16
1.234060000000000000e+05 1.834720000000000110e-16
1.243060000000000000e+05 1.178648000000000047e-16
1.252060000000000000e+05 1.030696000000000143e-16
1.261060000000000000e+05 3.028504000000000075e-16
1.270060000000000000e+05 3.503615999999999954e-16
1.279060000000000000e+05 4.444584000000000200e-16
1.288060000000000000e+05 5.340432000000001105e-16
1.297060000000000000e+05 5.085264000000000584e-16
1.306060000000000000e+05 5.784815999999999926e-16
1.315060000000000000e+05 7.654440000000000387e-16
1.324060000000000000e+05 8.019519999999999803e-16
1.333060000000000000e+05 9.250079999999999825e-16
1.342060000000000000e+05 1.042648000000000056e-15
1.351060000000000000e+05 1.126720000000000094e-15
1.360060000000000000e+05 1.091423999999999963e-15
1.369060000000000000e+05 9.747280000000001277e-16
1.378060000000000000e+05 1.048352000000000000e-15
1.387060000000000000e+05 1.223600000000000003e-15
1.396060000000000000e+05 1.553831999999999884e-15
1.405060000000000000e+05 1.289535999999999977e-15
1.414060000000000000e+05 1.531592000000000138e-15
1.423060000000000000e+05 1.389448000000000090e-15
1.432060000000000000e+05 1.282288000000000140e-15
1.441060000000000000e+05 1.477304000000000231e-15
1.450060000000000000e+05 1.550696000000000063e-15
1.459060000000000000e+05 1.587679999999999995e-15
1.468060000000000000e+05 1.614184000000000199e-15
1.477060000000000000e+05 1.662320000000000159e-15
1.486060000000000000e+05 1.713751999999999926e-15
1.495060000000000000e+05 1.793064000000000060e-15
1.504060000000000000e+05 1.748055999999999981e-15
1.513060000000000000e+05 1.726136000000000011e-15
1.522060000000000000e+05 1.801880000000000005e-15
1.531060000000000000e+05 1.865808000000000203e-15
1.540060000000000000e+05 1.856224000000000085e-15
1.549060000000000000e+05 1.895575999999999861e-15
1.558060000000000000e+05 1.926696000000000256e-15
1.567060000000000000e+05 1.976552000000000174e-15
1.576060000000000000e+05 2.019040000000000165e-15
1.585060000000000000e+05 2.103264000000000249e-15
1.594060000000000000e+05 2.130647999999999986e-15
1.603060000000000000e+05 2.221448000000000199e-15
1.612060000000000000e+05 2.132880000000000058e-15
1.621060000000000000e+05 2.233496000000000430e-15
1.630060000000000000e+05 2.209119999999999893e-15
1.639060000000000000e+05 2.194208000000000175e-15
1.648060000000000000e+05 2.251056000000000265e-15
1.657060000000000000e+05 2.270392000000000231e-15
1.666060000000000000e+05 2.276120000000000390e-15
1.675060000000000000e+05 2.286175999999999937e-15
1.684060000000000000e+05 2.332216000000000188e-15
1.693060000000000000e+05 2.294360000000000071e-15
1.702060000000000000e+05 2.285824000000000202e-15
1.711060000000000000e+05 2.300816000000000112e-15
1.720060000000000000e+05 2.331312000000000045e-15
1.729060000000000000e+05 2.327815999999999959e-15
1.738060000000000000e+05 2.280888000000000234e-15
1.747060000000000000e+05 2.240576000000000142e-15
1.756060000000000000e+05 2.279328000000000264e-15
1.765060000000000000e+05 2.262567999999999968e-15
1.774060000000000000e+05 2.291592000000000260e-15
1.783060000000000000e+05 2.267455999999999901e-15
1.792060000000000000e+05 2.300512000000000018e-15
1.801060000000000000e+05 2.327696000000000264e-15
1.810060000000000000e+05 2.272000000000000237e-15
1.819060000000000000e+05 2.270536000000000337e-15
1.828060000000000000e+05 2.281808000000000257e-15
1.837060000000000000e+05 2.297184000000000056e-15
1.846060000000000000e+05 2.323608000000000266e-15
1.855060000000000000e+05 2.285367999999999865e-15
1.864060000000000000e+05 2.308824000000000379e-15
1.873060000000000000e+05 2.205024000000000152e-15
1.882060000000000000e+05 2.311984000000000217e-15
1.891060000000000000e+05 2.357432000000000162e-15
1.900060000000000000e+05 2.337976000000000108e-15
1.909060000000000000e+05 2.330048000000000426e-15
1.918060000000000000e+05 2.381240000000000016e-15
1.927060000000000000e+05 2.431224000000000159e-15
1.936060000000000000e+05 2.356847999999999993e-15
1.945060000000000000e+05 2.287624000000000350e-15
1.954060000000000000e+05 2.385984000000000236e-15
1.963060000000000000e+05 2.330096000000000067e-15
1.972060000000000000e+05 2.412600000000000194e-15
1.981060000000000000e+05 2.413496000000000199e-15
1.990060000000000000e+05 2.401648000000000248e-15
1.999060000000000000e+05 2.434096000000000179e-15
2.008060000000000000e+05 2.383600000000000314e-15
2.017060000000000000e+05 2.401144000000000270e-15
2.026060000000000000e+05 2.465696000000000140e-15
2.035060000000000000e+05 2.428311999999999847e-15
2.044060000000000000e+05 2.379200000000000085e-15
2.053060000000000000e+05 2.419264000000000257e-15
2.062060000000000000e+05 2.451232000000000227e-15
2.071060000000000000e+05 2.515015999999999924e-15
2.080060000000000000e+05 2.487080000000000174e-15
2.089060000000000000e+05 2.506399999999999864e-15
2.098060000000000000e+05 2.532208000000000145e-15
2.107060000000000000e+05 2.525031999999999967e-15
2.116060000000000000e+05 2.540855999999999965e-15
2.125060000000000000e+05 2.560624000000000250e-15
2.134060000000000000e+05 2.601752000000000156e-15
2.143060000000000000e+05 2.594936000000000244e-15
2.152060000000000000e+05 2.620552000000000383e-15
2.161060000000000000e+05 2.678447999999999934e-15
2.170060000000000000e+05 2.624063999999999956e-15
2.179060000000000000e+05 2.655231999999999992e-15
2.188060000000000000e+05 2.617248000000000044e-15
2.197060000000000000e+05 2.658640000000000145e-15
2.206060000000000000e+05 2.699695999999999998e-15
2.215060000000000000e+05 2.699976000000000074e-15
2.224060000000000000e+05 2.698567999999999953e-15
2.233060000000000000e+05 2.755216000000000159e-15
2.242060000000000000e+05 2.813912000000000433e-15
2.251060000000000000e+05 2.848184000000000134e-15
2.260060000000000000e+05 2.813975999999999954e-15
2.269060000000000000e+05 2.949527999999999992e-15
2.278060000000000000e+05 2.902848000000000188e-15
2.287060000000000000e+05 2.981776000000000038e-15
2.296060000000000000e+05 2.996816000000000377e-15
2.305060000000000000e+05 3.006431999999999861e-15
2.314060000000000000e+05 3.042128000000000353e-15
2.323060000000000000e+05 3.060423999999999812e-15
2.332060000000000000e+05 2.966959999999999996e-15
2.341060000000000000e+05 3.015168000000000009e-15
2.350060000000000000e+05 3.088480000000000046e-15
2.359060000000000000e+05 3.107383999999999692e-15
2.368060000000000000e+05 3.098520000000000501e-15
2.377060000000000000e+05 3.065000000000000303e-15
2.386060000000000000e+05 3.113296000000000250e-15
2.395060000000000000e+05 3.085608000000000026e-15
2.404060000000000000e+05 3.141512000000000471e-15
2.413060000000000000e+05 3.141768000000000134e-15
2.422060000000000000e+05 3.173568000000000375e-15
2.431060000000000000e+05 3.120112000000000557e-15
2.440060000000000000e+05 3.098264000000000443e-15
2.449060000000000000e+05 3.159368000000000262e-15
2.458060000000000000e+05 3.190936000000000463e-15
2.467060000000000000e+05 3.155888000000000056e-15
2.476060000000000000e+05 3.173784000000000534e-15
2.485060000000000000e+05 3.238768000000000330e-15
2.494060000000000000e+05 3.184128000000000294e-15
2.503060000000000000e+05 3.192784000000000251e-15
2.512060000000000000e+05 3.238896000000000161e-15
2.521060000000000000e+05 3.165880000000000475e-15
2.530060000000000000e+05 3.247792000000000296e-15
2.539060000000000000e+05 3.227744000000000330e-15
2.548060000000000000e+05 3.139592000000000234e-15
2.557060000000000000e+05 3.248632000000000523e-15
2.566060000000000000e+05 3.381192000000000058e-15
2.575060000000000000e+05 3.238768000000000330e-15
2.584060000000000000e+05 3.400392000000000449e-15
2.593060000000000000e+05 3.488360000000000146e-15
2.602060000000000000e+05 3.578320000000000133e-15
2.611060000000000000e+05 3.604752000000000480e-15
2.620060000000000000e+05 3.586000000000000289e-15
2.629060000000000000e+05 3.749800000000000308e-15
2.638060000000000000e+05 3.804848000000000645e-15
2.647060000000000000e+05 3.891975999999999721e-15
2.656060000000000000e+05 3.882832000000000455e-15
2.665060000000000000e+05 4.072783999999999957e-15
2.674060000000000000e+05 4.285512000000000127e-15
2.683060000000000000e+05 4.209624000000000027e-15
2.692060000000000000e+05 4.249192000000000357e-15
2.701060000000000000e+05 4.182608000000000694e-15
2.710060000000000000e+05 4.207455999999999870e-15
2.719060000000000000e+05 4.222744000000000524e-15
2.728060000000000000e+05 4.311840000000000266e-15
2.737060000000000000e+05 4.198039999999999876e-15
2.746060000000000000e+05 4.331928000000000525e-15
2.755060000000000000e+05 4.296904000000000136e-15
2.764060000000000000e+05 4.321536000000000335e-15
2.773060000000000000e+05 4.374655999999999905e-15
2.782060000000000000e+05 4.404183999999999780e-15
2.791060000000000000e+05 4.405256000000000047e-15
2.800060000000000000e+05 4.381840000000000220e-15
2.809060000000000000e+05 4.361816000000000272e-15
2.818060000000000000e+05 4.469327999999999957e-15
2.827060000000000000e+05 4.458343999999999856e-15
2.836060000000000000e+05 4.454920000000000217e-15
2.845060000000000000e+05 4.683536000000000301e-15
2.854060000000000000e+05 4.556704000000000137e-15
2.863060000000000000e+05 4.595248000000000236e-15
2.872060000000000000e+05 4.637536000000000737e-15
2.881060000000000000e+05 4.702255999999999943e-15
