# Supplementary material for: Quantitative modeling identifies critical cell mechanics driving bile duct lumen formation
Source: PLoS Comput Biol. 2022 Feb 18;18(2):e1009653. doi: 10.1371/journal.pcbi.1009653 (PMC8856558; doi:10.1371/journal.pcbi.1009653)
Supplement: S1 Data — All figures with simulation data can be generated using the python script delivered for each figure. (ZIP) [file pcbi.1009653.s008.zip › data/Fig10C/high_AP_p70/t3.txt]

1.009060000000000000e+05 0.000000000000000000e+00
1.018060000000000000e+05 0.000000000000000000e+00
1.027060000000000000e+05 0.000000000000000000e+00
1.036060000000000000e+05 0.000000000000000000e+00
1.045060000000000000e+05 0.000000000000000000e+00
1.054060000000000000e+05 0.000000000000000000e+00
1.063060000000000000e+05 3.988690000000000306e-17
1.072060000000000000e+05 0.000000000000000000e+00
1.081060000000000000e+05 2.326419999999999982e-17
1.090060000000000000e+05 2.821569999999999693e-17
1.099060000000000000e+05 0.000000000000000000e+00
1.108060000000000000e+05 0.000000000000000000e+00
1.117060000000000000e+05 0.000000000000000000e+00
1.126060000000000000e+05 0.000000000000000000e+00
1.135060000000000000e+05 0.000000000000000000e+00
1.144060000000000000e+05 0.000000000000000000e+00
1.153060000000000000e+05 0.000000000000000000e+00
1.162060000000000000e+05 0.000000000000000000e+00
1.171060000000000000e+05 0.000000000000000000e+00
1.180060000000000000e+05 1.269499999999999970e-16
1.189060000000000000e+05 1.240410000000000073e-16
1.198060000000000000e+05 9.207420000000000577e-17
1.207060000000000000e+05 8.139049999999999844e-17
1.216060000000000000e+05 2.412110000000000025e-17
1.225060000000000000e+05 2.184330000000000086e-16
1.234060000000000000e+05 1.919260000000000001e-16
1.243060000000000000e+05 2.007488000000000268e-16
1.252060000000000000e+05 3.282664000000000146e-16
1.261060000000000000e+05 3.787680000000000048e-16
1.270060000000000000e+05 5.539552000000001075e-16
1.279060000000000000e+05 5.439608000000000214e-16
1.288060000000000000e+05 6.946560000000000606e-16
1.297060000000000000e+05 6.351960000000000766e-16
1.306060000000000000e+05 6.781632000000000740e-16
1.315060000000000000e+05 7.179168000000001210e-16
1.324060000000000000e+05 6.440848000000000289e-16
1.333060000000000000e+05 7.278696000000000054e-16
1.342060000000000000e+05 7.911735999999999391e-16
1.351060000000000000e+05 7.662832000000001135e-16
1.360060000000000000e+05 7.935048000000000981e-16
1.369060000000000000e+05 8.345680000000000354e-16
1.378060000000000000e+05 8.691120000000000697e-16
1.387060000000000000e+05 8.906479999999999527e-16
1.396060000000000000e+05 9.053119999999999480e-16
1.405060000000000000e+05 8.254800000000000542e-16
1.414060000000000000e+05 7.679159999999999928e-16
1.423060000000000000e+05 6.585120000000000594e-16
1.432060000000000000e+05 6.422472000000000441e-16
1.441060000000000000e+05 5.914128000000000675e-16
1.450060000000000000e+05 5.352504000000000959e-16
1.459060000000000000e+05 4.650440000000000286e-16
1.468060000000000000e+05 4.439415999999999798e-16
1.477060000000000000e+05 3.951551999999999726e-16
1.486060000000000000e+05 3.553392000000000667e-16
1.495060000000000000e+05 3.473511999999999949e-16
1.504060000000000000e+05 2.895568000000000492e-16
1.513060000000000000e+05 2.673056000000000023e-16
1.522060000000000000e+05 2.372919999999999912e-16
1.531060000000000000e+05 2.196535999999999973e-16
1.540060000000000000e+05 1.871616000000000257e-16
1.549060000000000000e+05 1.651552000000000069e-16
1.558060000000000000e+05 1.485608000000000207e-16
1.567060000000000000e+05 1.500680000000000061e-16
1.576060000000000000e+05 1.426216000000000208e-16
1.585060000000000000e+05 1.410008000000000024e-16
1.594060000000000000e+05 1.293848000000000174e-16
1.603060000000000000e+05 1.299496000000000192e-16
1.612060000000000000e+05 1.162967999999999958e-16
1.621060000000000000e+05 7.389879999999999693e-17
1.630060000000000000e+05 4.103472000000000501e-17
1.639060000000000000e+05 3.822536000000000411e-17
1.648060000000000000e+05 3.253240000000000109e-17
1.657060000000000000e+05 2.693016000000000277e-17
1.666060000000000000e+05 1.514880000000000062e-17
1.675060000000000000e+05 9.423599999999999684e-18
1.684060000000000000e+05 1.455016000000000047e-18
1.693060000000000000e+05 0.000000000000000000e+00
1.702060000000000000e+05 0.000000000000000000e+00
1.711060000000000000e+05 0.000000000000000000e+00
1.720060000000000000e+05 0.000000000000000000e+00
1.729060000000000000e+05 0.000000000000000000e+00
1.738060000000000000e+05 0.000000000000000000e+00
1.747060000000000000e+05 3.375576000000000133e-18
1.756060000000000000e+05 0.000000000000000000e+00
1.765060000000000000e+05 0.000000000000000000e+00
1.774060000000000000e+05 0.000000000000000000e+00
1.783060000000000000e+05 0.000000000000000000e+00
1.792060000000000000e+05 9.706000000000000585e-18
1.801060000000000000e+05 8.710800000000001443e-18
1.810060000000000000e+05 7.707768000000000139e-18
1.819060000000000000e+05 1.503272000000000116e-17
1.828060000000000000e+05 1.718352000000000053e-17
1.837060000000000000e+05 8.180480000000001017e-18
1.846060000000000000e+05 1.864096000000000223e-17
1.855060000000000000e+05 6.019400000000000496e-18
1.864060000000000000e+05 7.251256000000000761e-18
1.873060000000000000e+05 9.458000000000000056e-18
1.882060000000000000e+05 6.905152000000001142e-18
1.891060000000000000e+05 8.668160000000000875e-18
1.900060000000000000e+05 5.554992000000000154e-18
1.909060000000000000e+05 1.639328000000000095e-17
1.918060000000000000e+05 1.119760000000000118e-17
1.927060000000000000e+05 1.502552000000000015e-17
1.936060000000000000e+05 1.565079999999999995e-17
1.945060000000000000e+05 2.612599999999999795e-17
1.954060000000000000e+05 1.956600000000000205e-17
1.963060000000000000e+05 1.788640000000000060e-17
1.972060000000000000e+05 1.452728000000000179e-17
1.981060000000000000e+05 1.242327999999999973e-17
1.990060000000000000e+05 1.423552000000000050e-17
1.999060000000000000e+05 1.702696000000000142e-17
2.008060000000000000e+05 1.306152000000000043e-17
2.017060000000000000e+05 1.572376000000000053e-17
2.026060000000000000e+05 1.106295999999999987e-17
2.035060000000000000e+05 1.952359999999999987e-17
2.044060000000000000e+05 1.650280000000000127e-17
2.053060000000000000e+05 1.499407999999999995e-17
2.062060000000000000e+05 1.681768000000000002e-17
2.071060000000000000e+05 1.663440000000000141e-17
2.080060000000000000e+05 1.173783999999999978e-17
2.089060000000000000e+05 1.655495999999999962e-17
2.098060000000000000e+05 1.529784000000000087e-17
2.107060000000000000e+05 2.100983999999999944e-17
2.116060000000000000e+05 1.728936000000000088e-17
2.125060000000000000e+05 1.315600000000000149e-17
2.134060000000000000e+05 1.946568000000000010e-17
2.143060000000000000e+05 1.692288000000000158e-17
2.152060000000000000e+05 2.380616000000000306e-17
2.161060000000000000e+05 1.768088000000000017e-17
2.170060000000000000e+05 2.004648000000000243e-17
2.179060000000000000e+05 1.345888000000000060e-17
2.188060000000000000e+05 4.064040000000000140e-17
2.197060000000000000e+05 2.504880000000000187e-17
2.206060000000000000e+05 1.848136000000000194e-17
2.215060000000000000e+05 2.294216000000000211e-17
2.224060000000000000e+05 2.642799999999999835e-17
2.233060000000000000e+05 2.784479999999999839e-17
2.242060000000000000e+05 2.293720000000000149e-17
2.251060000000000000e+05 1.295616000000000148e-17
2.260060000000000000e+05 1.162152000000000039e-17
2.269060000000000000e+05 4.603312000000000300e-18
2.278060000000000000e+05 1.036672000000000149e-17
2.287060000000000000e+05 3.522783999999999941e-21
2.296060000000000000e+05 7.622896000000000117e-18
2.305060000000000000e+05 0.000000000000000000e+00
2.314060000000000000e+05 0.000000000000000000e+00
2.323060000000000000e+05 0.000000000000000000e+00
2.332060000000000000e+05 0.000000000000000000e+00
2.341060000000000000e+05 3.785936000000000159e-18
2.350060000000000000e+05 0.000000000000000000e+00
2.359060000000000000e+05 0.000000000000000000e+00
2.368060000000000000e+05 0.000000000000000000e+00
2.377060000000000000e+05 0.000000000000000000e+00
2.386060000000000000e+05 0.000000000000000000e+00
2.395060000000000000e+05 0.000000000000000000e+00
2.404060000000000000e+05 1.264912000000000022e-18
2.413060000000000000e+05 0.000000000000000000e+00
2.422060000000000000e+05 0.000000000000000000e+00
2.431060000000000000e+05 0.000000000000000000e+00
2.440060000000000000e+05 0.000000000000000000e+00
2.449060000000000000e+05 0.000000000000000000e+00
2.458060000000000000e+05 0.000000000000000000e+00
2.467060000000000000e+05 0.000000000000000000e+00
2.476060000000000000e+05 0.000000000000000000e+00
2.485060000000000000e+05 0.000000000000000000e+00
2.494060000000000000e+05 0.000000000000000000e+00
2.503060000000000000e+05 0.000000000000000000e+00
2.512060000000000000e+05 0.000000000000000000e+00
2.521060000000000000e+05 0.000000000000000000e+00
2.530060000000000000e+05 0.000000000000000000e+00
2.539060000000000000e+05 0.000000000000000000e+00
2.548060000000000000e+05 0.000000000000000000e+00
2.557060000000000000e+05 0.000000000000000000e+00
2.566060000000000000e+05 0.000000000000000000e+00
2.575060000000000000e+05 0.000000000000000000e+00
2.584060000000000000e+05 0.000000000000000000e+00
2.593060000000000000e+05 0.000000000000000000e+00
2.602060000000000000e+05 0.000000000000000000e+00
2.611060000000000000e+05 0.000000000000000000e+00
2.620060000000000000e+05 0.000000000000000000e+00
2.629060000000000000e+05 0.000000000000000000e+00
2.638060000000000000e+05 0.000000000000000000e+00
2.647060000000000000e+05 0.000000000000000000e+00
2.656060000000000000e+05 0.000000000000000000e+00
2.665060000000000000e+05 0.000000000000000000e+00
2.674060000000000000e+05 0.000000000000000000e+00
2.683060000000000000e+05 0.000000000000000000e+00
2.692060000000000000e+05 0.000000000000000000e+00
2.701060000000000000e+05 0.000000000000000000e+00
2.710060000000000000e+05 0.000000000000000000e+00
2.719060000000000000e+05 0.000000000000000000e+00
2.728060000000000000e+05 0.000000000000000000e+00
2.737060000000000000e+05 0.000000000000000000e+00
2.746060000000000000e+05 0.000000000000000000e+00
2.755060000000000000e+05 0.000000000000000000e+00
2.764060000000000000e+05 0.000000000000000000e+00
2.773060000000000000e+05 0.000000000000000000e+00
2.782060000000000000e+05 0.000000000000000000e+00
2.791060000000000000e+05 0.000000000000000000e+00
2.800060000000000000e+05 0.000000000000000000e+00
2.809060000000000000e+05 0.000000000000000000e+00
2.818060000000000000e+05 0.000000000000000000e+00
2.827060000000000000e+05 0.000000000000000000e+00
2.836060000000000000e+05 0.000000000000000000e+00
2.845060000000000000e+05 0.000000000000000000e+00
2.854060000000000000e+05 0.000000000000000000e+00
2.863060000000000000e+05 0.000000000000000000e+00
2.872060000000000000e+05 0.000000000000000000e+00
2.881060000000000000e+05 0.000000000000000000e+00
2.890060000000000000e+05 0.000000000000000000e+00
2.899060000000000000e+05 0.000000000000000000e+00
