# Supplementary material for: Quantitative modeling identifies critical cell mechanics driving bile duct lumen formation
Source: PLoS Comput Biol. 2022 Feb 18;18(2):e1009653. doi: 10.1371/journal.pcbi.1009653 (PMC8856558; doi:10.1371/journal.pcbi.1009653)
Supplement: S1 Data — All figures with simulation data can be generated using the python script delivered for each figure. (ZIP) [file pcbi.1009653.s008.zip › data/Fig10C/high_AP_p70/t4.txt]

1.009060000000000000e+05 0.000000000000000000e+00
1.018060000000000000e+05 0.000000000000000000e+00
1.027060000000000000e+05 0.000000000000000000e+00
1.036060000000000000e+05 0.000000000000000000e+00
1.045060000000000000e+05 0.000000000000000000e+00
1.054060000000000000e+05 5.641379999999999482e-17
1.063060000000000000e+05 5.167370000000000261e-17
1.072060000000000000e+05 4.798519999999999948e-17
1.081060000000000000e+05 6.448710000000000563e-17
1.090060000000000000e+05 3.660150000000000049e-17
1.099060000000000000e+05 1.439420000000000080e-18
1.108060000000000000e+05 0.000000000000000000e+00
1.117060000000000000e+05 0.000000000000000000e+00
1.126060000000000000e+05 0.000000000000000000e+00
1.135060000000000000e+05 0.000000000000000000e+00
1.144060000000000000e+05 0.000000000000000000e+00
1.153060000000000000e+05 3.020409999999999785e-17
1.162060000000000000e+05 0.000000000000000000e+00
1.171060000000000000e+05 7.913430000000000578e-17
1.180060000000000000e+05 8.136449999999999565e-17
1.189060000000000000e+05 9.677599999999999719e-17
1.198060000000000000e+05 0.000000000000000000e+00
1.207060000000000000e+05 0.000000000000000000e+00
1.216060000000000000e+05 0.000000000000000000e+00
1.225060000000000000e+05 8.000550000000000157e-18
1.234060000000000000e+05 6.430150000000000563e-17
1.243060000000000000e+05 4.272768000000000313e-18
1.252060000000000000e+05 5.600400000000000491e-17
1.261060000000000000e+05 9.490240000000001049e-17
1.270060000000000000e+05 1.423072000000000003e-16
1.279060000000000000e+05 1.913944000000000360e-16
1.288060000000000000e+05 2.094520000000000161e-16
1.297060000000000000e+05 2.214808000000000302e-16
1.306060000000000000e+05 2.317952000000000160e-16
1.315060000000000000e+05 2.682848000000000163e-16
1.324060000000000000e+05 3.097024000000000447e-16
1.333060000000000000e+05 3.020048000000000002e-16
1.342060000000000000e+05 2.515896000000000344e-16
1.351060000000000000e+05 2.010823999999999925e-16
1.360060000000000000e+05 4.521719999999999448e-16
1.369060000000000000e+05 4.462544000000000003e-16
1.378060000000000000e+05 8.484640000000000545e-16
1.387060000000000000e+05 6.117560000000000349e-16
1.396060000000000000e+05 7.622232000000001028e-16
1.405060000000000000e+05 7.884072000000001354e-16
1.414060000000000000e+05 6.554208000000000616e-16
1.423060000000000000e+05 8.869520000000000796e-16
1.432060000000000000e+05 8.202880000000000282e-16
1.441060000000000000e+05 9.169679999999999544e-16
1.450060000000000000e+05 9.379520000000000208e-16
1.459060000000000000e+05 9.633840000000001548e-16
1.468060000000000000e+05 7.985127999999999224e-16
1.477060000000000000e+05 7.581391999999999757e-16
1.486060000000000000e+05 7.007720000000000796e-16
1.495060000000000000e+05 6.916656000000000584e-16
1.504060000000000000e+05 7.104759999999999903e-16
1.513060000000000000e+05 7.121624000000000802e-16
1.522060000000000000e+05 6.781280000000000019e-16
1.531060000000000000e+05 7.039431999999999722e-16
1.540060000000000000e+05 6.773352000000000534e-16
1.549060000000000000e+05 6.615208000000000029e-16
1.558060000000000000e+05 7.041240000000000599e-16
1.567060000000000000e+05 6.996736000000000300e-16
1.576060000000000000e+05 7.001144000000000469e-16
1.585060000000000000e+05 6.955208000000000624e-16
1.594060000000000000e+05 7.658136000000000555e-16
1.603060000000000000e+05 8.693440000000000112e-16
1.612060000000000000e+05 9.162799999999999716e-16
1.621060000000000000e+05 9.340720000000000446e-16
1.630060000000000000e+05 9.854160000000000758e-16
1.639060000000000000e+05 9.648879999999999521e-16
1.648060000000000000e+05 9.905360000000000486e-16
1.657060000000000000e+05 9.477040000000000657e-16
1.666060000000000000e+05 9.906880000000000952e-16
1.675060000000000000e+05 9.810320000000001213e-16
1.684060000000000000e+05 9.792320000000001710e-16
1.693060000000000000e+05 9.093999999999999466e-16
1.702060000000000000e+05 8.941360000000000993e-16
1.711060000000000000e+05 9.219920000000000534e-16
1.720060000000000000e+05 9.188639999999999757e-16
1.729060000000000000e+05 9.330240000000001900e-16
1.738060000000000000e+05 9.237440000000001655e-16
1.747060000000000000e+05 8.874480000000001176e-16
1.756060000000000000e+05 8.966240000000000324e-16
1.765060000000000000e+05 8.859359999999999858e-16
1.774060000000000000e+05 9.180799999999999220e-16
1.783060000000000000e+05 9.040320000000000534e-16
1.792060000000000000e+05 9.021759999999999302e-16
1.801060000000000000e+05 8.991439999999999235e-16
1.810060000000000000e+05 8.682240000000000048e-16
1.819060000000000000e+05 8.813760000000000655e-16
1.828060000000000000e+05 9.097840000000000333e-16
1.837060000000000000e+05 8.761039999999999475e-16
1.846060000000000000e+05 8.715839999999999253e-16
1.855060000000000000e+05 8.464000000000001062e-16
1.864060000000000000e+05 8.183679999999999891e-16
1.873060000000000000e+05 8.194959999999999356e-16
1.882060000000000000e+05 8.065280000000000767e-16
1.891060000000000000e+05 7.610703999999999867e-16
1.900060000000000000e+05 7.991344000000000270e-16
1.909060000000000000e+05 7.987680000000001242e-16
1.918060000000000000e+05 7.828168000000000515e-16
1.927060000000000000e+05 8.056800000000000085e-16
1.936060000000000000e+05 7.906767999999999465e-16
1.945060000000000000e+05 8.193039999999999909e-16
1.954060000000000000e+05 8.152800000000000067e-16
1.963060000000000000e+05 7.944071999999999370e-16
1.972060000000000000e+05 8.015440000000000731e-16
1.981060000000000000e+05 8.028480000000000840e-16
1.990060000000000000e+05 8.271360000000000953e-16
1.999060000000000000e+05 8.154240000000001132e-16
2.008060000000000000e+05 7.809288000000000689e-16
2.017060000000000000e+05 7.722032000000000204e-16
2.026060000000000000e+05 7.265520000000000764e-16
2.035060000000000000e+05 7.534727999999999833e-16
2.044060000000000000e+05 7.511616000000000691e-16
2.053060000000000000e+05 7.279904000000000487e-16
2.062060000000000000e+05 7.438175999999999640e-16
2.071060000000000000e+05 7.009472000000000908e-16
2.080060000000000000e+05 7.159488000000000464e-16
2.089060000000000000e+05 6.824367999999999863e-16
2.098060000000000000e+05 6.613592000000000084e-16
2.107060000000000000e+05 6.835040000000000325e-16
2.116060000000000000e+05 6.518248000000000324e-16
2.125060000000000000e+05 6.230472000000000477e-16
2.134060000000000000e+05 6.131360000000000692e-16
2.143060000000000000e+05 5.965751999999999993e-16
2.152060000000000000e+05 5.958520000000000431e-16
2.161060000000000000e+05 5.893208000000000328e-16
2.170060000000000000e+05 5.942800000000000641e-16
2.179060000000000000e+05 5.770368000000000880e-16
2.188060000000000000e+05 5.695640000000000979e-16
2.197060000000000000e+05 6.091976000000000563e-16
2.206060000000000000e+05 6.106264000000000806e-16
2.215060000000000000e+05 5.751096000000000633e-16
2.224060000000000000e+05 5.814576000000000236e-16
2.233060000000000000e+05 5.467512000000000401e-16
2.242060000000000000e+05 5.364216000000000547e-16
2.251060000000000000e+05 5.352304000000000482e-16
2.260060000000000000e+05 5.130056000000000307e-16
2.269060000000000000e+05 5.329152000000000654e-16
2.278060000000000000e+05 5.213983999999999450e-16
2.287060000000000000e+05 4.989200000000000292e-16
2.296060000000000000e+05 4.500575999999999987e-16
2.305060000000000000e+05 4.281632000000000052e-16
2.314060000000000000e+05 4.395168000000000740e-16
2.323060000000000000e+05 4.545176000000000751e-16
2.332060000000000000e+05 4.364984000000000346e-16
2.341060000000000000e+05 4.174000000000000377e-16
2.350060000000000000e+05 4.095047999999999721e-16
2.359060000000000000e+05 4.350272000000000020e-16
2.368060000000000000e+05 3.926896000000000001e-16
2.377060000000000000e+05 4.927112000000000534e-16
2.386060000000000000e+05 4.962448000000000760e-16
2.395060000000000000e+05 5.647279999999999736e-16
2.404060000000000000e+05 6.391104000000000717e-16
2.413060000000000000e+05 6.426752000000000976e-16
2.422060000000000000e+05 6.411487999999999946e-16
2.431060000000000000e+05 7.722248000000000758e-16
2.440060000000000000e+05 7.037256000000001006e-16
2.449060000000000000e+05 6.941864000000000027e-16
2.458060000000000000e+05 6.948640000000000830e-16
2.467060000000000000e+05 7.260696000000000550e-16
2.476060000000000000e+05 7.217792000000000120e-16
2.485060000000000000e+05 7.080784000000000517e-16
2.494060000000000000e+05 7.202640000000000618e-16
2.503060000000000000e+05 6.994744000000000010e-16
2.512060000000000000e+05 6.949408000000000609e-16
2.521060000000000000e+05 7.031416000000000303e-16
2.530060000000000000e+05 7.009904000000000044e-16
2.539060000000000000e+05 7.140231999999999309e-16
2.548060000000000000e+05 6.951832000000000034e-16
2.557060000000000000e+05 7.259376000000001546e-16
2.566060000000000000e+05 7.267640000000000688e-16
2.575060000000000000e+05 6.789864000000000712e-16
2.584060000000000000e+05 6.883040000000000316e-16
2.593060000000000000e+05 6.983496000000000700e-16
2.602060000000000000e+05 7.068704000000000132e-16
2.611060000000000000e+05 6.929312000000000804e-16
2.620060000000000000e+05 7.043072000000000113e-16
2.629060000000000000e+05 7.269879999999999715e-16
2.638060000000000000e+05 7.248968000000000885e-16
2.647060000000000000e+05 7.314231999999999770e-16
2.656060000000000000e+05 7.472200000000000407e-16
2.665060000000000000e+05 7.356239999999999801e-16
2.674060000000000000e+05 7.631240000000001311e-16
2.683060000000000000e+05 7.339096000000000996e-16
2.692060000000000000e+05 7.318288000000000205e-16
2.701060000000000000e+05 7.245104000000000395e-16
2.710060000000000000e+05 6.965960000000000488e-16
2.719060000000000000e+05 6.857520000000000840e-16
2.728060000000000000e+05 6.760895999999999805e-16
2.737060000000000000e+05 6.910368000000000668e-16
2.746060000000000000e+05 6.887784000000000142e-16
2.755060000000000000e+05 6.998248000000000235e-16
2.764060000000000000e+05 6.978808000000000652e-16
2.773060000000000000e+05 7.335488000000000761e-16
2.782060000000000000e+05 7.455168000000000173e-16
2.791060000000000000e+05 7.932904000000000448e-16
2.800060000000000000e+05 7.790048000000000597e-16
2.809060000000000000e+05 8.004400000000000456e-16
2.818060000000000000e+05 7.619223999999999264e-16
2.827060000000000000e+05 7.771024000000000074e-16
2.836060000000000000e+05 7.806216000000000587e-16
2.845060000000000000e+05 7.613680000000000489e-16
2.854060000000000000e+05 7.704295999999999515e-16
2.863060000000000000e+05 7.924472000000000985e-16
2.872060000000000000e+05 7.784032000000000028e-16
2.881060000000000000e+05 7.909784000000000774e-16
2.890060000000000000e+05 7.591487999999999398e-16
2.899060000000000000e+05 7.987776000000000721e-16
2.908060000000000000e+05 8.506720000000001093e-16
2.917060000000000000e+05 8.305760000000000092e-16
2.926060000000000000e+05 8.960880000000000963e-16
2.935060000000000000e+05 8.891040000000000601e-16
2.944060000000000000e+05 8.646720000000000410e-16
2.953060000000000000e+05 8.754560000000000600e-16
