# Supplementary material for: Quantitative modeling identifies critical cell mechanics driving bile duct lumen formation
Source: PLoS Comput Biol. 2022 Feb 18;18(2):e1009653. doi: 10.1371/journal.pcbi.1009653 (PMC8856558; doi:10.1371/journal.pcbi.1009653)
Supplement: S1 Data — All figures with simulation data can be generated using the python script delivered for each figure. (ZIP) [file pcbi.1009653.s008.zip › data/Fig10C/high_AP_p70/t5.txt]

1.009060000000000000e+05 0.000000000000000000e+00
1.018060000000000000e+05 0.000000000000000000e+00
1.027060000000000000e+05 0.000000000000000000e+00
1.036060000000000000e+05 0.000000000000000000e+00
1.045060000000000000e+05 0.000000000000000000e+00
1.054060000000000000e+05 0.000000000000000000e+00
1.063060000000000000e+05 3.860240000000000038e-17
1.072060000000000000e+05 5.150790000000000000e-17
1.081060000000000000e+05 1.131260000000000065e-16
1.090060000000000000e+05 8.683179999999999428e-17
1.099060000000000000e+05 1.182750000000000089e-16
1.108060000000000000e+05 9.205060000000000229e-17
1.117060000000000000e+05 4.658840000000000087e-17
1.126060000000000000e+05 1.503029999999999929e-17
1.135060000000000000e+05 0.000000000000000000e+00
1.144060000000000000e+05 0.000000000000000000e+00
1.153060000000000000e+05 2.907070000000000124e-18
1.162060000000000000e+05 2.809350000000000231e-17
1.171060000000000000e+05 5.440760000000000006e-17
1.180060000000000000e+05 1.734670000000000092e-16
1.189060000000000000e+05 7.149850000000000516e-18
1.198060000000000000e+05 0.000000000000000000e+00
1.207060000000000000e+05 0.000000000000000000e+00
1.216060000000000000e+05 0.000000000000000000e+00
1.225060000000000000e+05 8.079179999999999869e-18
1.234060000000000000e+05 6.257829999999999619e-17
1.243060000000000000e+05 6.462487999999999936e-17
1.252060000000000000e+05 5.420624000000000871e-18
1.261060000000000000e+05 0.000000000000000000e+00
1.270060000000000000e+05 0.000000000000000000e+00
1.279060000000000000e+05 1.539920000000000046e-17
1.288060000000000000e+05 1.534616000000000032e-17
1.297060000000000000e+05 0.000000000000000000e+00
1.306060000000000000e+05 0.000000000000000000e+00
1.315060000000000000e+05 0.000000000000000000e+00
1.324060000000000000e+05 0.000000000000000000e+00
1.333060000000000000e+05 0.000000000000000000e+00
1.342060000000000000e+05 0.000000000000000000e+00
1.351060000000000000e+05 0.000000000000000000e+00
1.360060000000000000e+05 0.000000000000000000e+00
1.369060000000000000e+05 0.000000000000000000e+00
1.378060000000000000e+05 0.000000000000000000e+00
1.387060000000000000e+05 0.000000000000000000e+00
1.396060000000000000e+05 0.000000000000000000e+00
1.405060000000000000e+05 0.000000000000000000e+00
1.414060000000000000e+05 0.000000000000000000e+00
1.423060000000000000e+05 0.000000000000000000e+00
1.432060000000000000e+05 0.000000000000000000e+00
1.441060000000000000e+05 0.000000000000000000e+00
1.450060000000000000e+05 0.000000000000000000e+00
1.459060000000000000e+05 0.000000000000000000e+00
1.468060000000000000e+05 0.000000000000000000e+00
1.477060000000000000e+05 0.000000000000000000e+00
1.486060000000000000e+05 0.000000000000000000e+00
1.495060000000000000e+05 0.000000000000000000e+00
1.504060000000000000e+05 0.000000000000000000e+00
1.513060000000000000e+05 0.000000000000000000e+00
1.522060000000000000e+05 0.000000000000000000e+00
1.531060000000000000e+05 0.000000000000000000e+00
1.540060000000000000e+05 0.000000000000000000e+00
1.549060000000000000e+05 0.000000000000000000e+00
1.558060000000000000e+05 0.000000000000000000e+00
1.567060000000000000e+05 0.000000000000000000e+00
1.576060000000000000e+05 0.000000000000000000e+00
1.585060000000000000e+05 0.000000000000000000e+00
1.594060000000000000e+05 0.000000000000000000e+00
1.603060000000000000e+05 0.000000000000000000e+00
1.612060000000000000e+05 0.000000000000000000e+00
1.621060000000000000e+05 0.000000000000000000e+00
1.630060000000000000e+05 0.000000000000000000e+00
1.639060000000000000e+05 0.000000000000000000e+00
1.648060000000000000e+05 0.000000000000000000e+00
1.657060000000000000e+05 0.000000000000000000e+00
1.666060000000000000e+05 0.000000000000000000e+00
1.675060000000000000e+05 0.000000000000000000e+00
1.684060000000000000e+05 0.000000000000000000e+00
1.693060000000000000e+05 0.000000000000000000e+00
1.702060000000000000e+05 0.000000000000000000e+00
1.711060000000000000e+05 0.000000000000000000e+00
1.720060000000000000e+05 0.000000000000000000e+00
1.729060000000000000e+05 0.000000000000000000e+00
1.738060000000000000e+05 0.000000000000000000e+00
1.747060000000000000e+05 0.000000000000000000e+00
1.756060000000000000e+05 0.000000000000000000e+00
1.765060000000000000e+05 0.000000000000000000e+00
1.774060000000000000e+05 0.000000000000000000e+00
1.783060000000000000e+05 0.000000000000000000e+00
1.792060000000000000e+05 0.000000000000000000e+00
1.801060000000000000e+05 0.000000000000000000e+00
1.810060000000000000e+05 0.000000000000000000e+00
1.819060000000000000e+05 0.000000000000000000e+00
1.828060000000000000e+05 0.000000000000000000e+00
1.837060000000000000e+05 0.000000000000000000e+00
1.846060000000000000e+05 0.000000000000000000e+00
1.855060000000000000e+05 0.000000000000000000e+00
1.864060000000000000e+05 0.000000000000000000e+00
1.873060000000000000e+05 0.000000000000000000e+00
1.882060000000000000e+05 0.000000000000000000e+00
1.891060000000000000e+05 0.000000000000000000e+00
1.900060000000000000e+05 0.000000000000000000e+00
1.909060000000000000e+05 0.000000000000000000e+00
1.918060000000000000e+05 0.000000000000000000e+00
1.927060000000000000e+05 0.000000000000000000e+00
1.936060000000000000e+05 0.000000000000000000e+00
1.945060000000000000e+05 0.000000000000000000e+00
1.954060000000000000e+05 0.000000000000000000e+00
1.963060000000000000e+05 0.000000000000000000e+00
1.972060000000000000e+05 0.000000000000000000e+00
1.981060000000000000e+05 0.000000000000000000e+00
1.990060000000000000e+05 0.000000000000000000e+00
1.999060000000000000e+05 0.000000000000000000e+00
2.008060000000000000e+05 0.000000000000000000e+00
2.017060000000000000e+05 2.720616000000000269e-18
2.026060000000000000e+05 0.000000000000000000e+00
2.035060000000000000e+05 0.000000000000000000e+00
2.044060000000000000e+05 0.000000000000000000e+00
2.053060000000000000e+05 0.000000000000000000e+00
2.062060000000000000e+05 0.000000000000000000e+00
2.071060000000000000e+05 0.000000000000000000e+00
2.080060000000000000e+05 0.000000000000000000e+00
2.089060000000000000e+05 0.000000000000000000e+00
2.098060000000000000e+05 0.000000000000000000e+00
2.107060000000000000e+05 1.509504000000000107e-18
2.116060000000000000e+05 0.000000000000000000e+00
2.125060000000000000e+05 3.933848000000000270e-18
2.134060000000000000e+05 7.587952000000000313e-18
2.143060000000000000e+05 4.830192000000000745e-18
2.152060000000000000e+05 0.000000000000000000e+00
2.161060000000000000e+05 0.000000000000000000e+00
2.170060000000000000e+05 5.778343999999999611e-18
2.179060000000000000e+05 5.317824000000000154e-18
2.188060000000000000e+05 1.880072000000000145e-17
2.197060000000000000e+05 6.892839999999999755e-19
2.206060000000000000e+05 0.000000000000000000e+00
2.215060000000000000e+05 0.000000000000000000e+00
2.224060000000000000e+05 0.000000000000000000e+00
2.233060000000000000e+05 0.000000000000000000e+00
2.242060000000000000e+05 0.000000000000000000e+00
2.251060000000000000e+05 0.000000000000000000e+00
2.260060000000000000e+05 3.003768000000000363e-18
2.269060000000000000e+05 0.000000000000000000e+00
2.278060000000000000e+05 0.000000000000000000e+00
2.287060000000000000e+05 1.187560000000000174e-17
2.296060000000000000e+05 0.000000000000000000e+00
2.305060000000000000e+05 4.110944000000000302e-18
2.314060000000000000e+05 0.000000000000000000e+00
2.323060000000000000e+05 0.000000000000000000e+00
2.332060000000000000e+05 1.630248000000000140e-17
2.341060000000000000e+05 0.000000000000000000e+00
2.350060000000000000e+05 0.000000000000000000e+00
2.359060000000000000e+05 0.000000000000000000e+00
2.368060000000000000e+05 0.000000000000000000e+00
2.377060000000000000e+05 3.202136000000000231e-17
2.386060000000000000e+05 1.594376000000000213e-16
2.395060000000000000e+05 6.647663999999999851e-17
2.404060000000000000e+05 0.000000000000000000e+00
2.413060000000000000e+05 0.000000000000000000e+00
2.422060000000000000e+05 3.075040000000000241e-17
2.431060000000000000e+05 5.271848000000000392e-18
2.440060000000000000e+05 6.335832000000000230e-17
2.449060000000000000e+05 5.868640000000000537e-17
2.458060000000000000e+05 3.871927999999999755e-17
2.467060000000000000e+05 6.341207999999999916e-17
2.476060000000000000e+05 4.027264000000000452e-17
2.485060000000000000e+05 7.208304000000001207e-17
2.494060000000000000e+05 4.491064000000000095e-17
2.503060000000000000e+05 4.532424000000000312e-17
2.512060000000000000e+05 3.146543999999999795e-17
2.521060000000000000e+05 3.523200000000000481e-17
2.530060000000000000e+05 0.000000000000000000e+00
2.539060000000000000e+05 6.858104000000000713e-17
2.548060000000000000e+05 3.968120000000000422e-17
2.557060000000000000e+05 2.585312000000000253e-17
2.566060000000000000e+05 7.393272000000000360e-18
2.575060000000000000e+05 2.022816000000000022e-18
2.584060000000000000e+05 0.000000000000000000e+00
2.593060000000000000e+05 4.078495999999999934e-18
2.602060000000000000e+05 0.000000000000000000e+00
2.611060000000000000e+05 2.276791999999999987e-17
2.620060000000000000e+05 1.118792000000000140e-17
2.629060000000000000e+05 0.000000000000000000e+00
2.638060000000000000e+05 1.572832000000000229e-17
2.647060000000000000e+05 1.156296000000000153e-16
2.656060000000000000e+05 1.237288000000000099e-16
2.665060000000000000e+05 1.360840000000000040e-16
2.674060000000000000e+05 1.351128000000000288e-16
2.683060000000000000e+05 1.293152000000000004e-16
2.692060000000000000e+05 1.742352000000000233e-16
2.701060000000000000e+05 1.647519999999999997e-16
2.710060000000000000e+05 1.648784000000000209e-16
2.719060000000000000e+05 8.119520000000000688e-17
2.728060000000000000e+05 1.820591999999999903e-16
2.737060000000000000e+05 2.087640000000000333e-16
2.746060000000000000e+05 2.454391999999999967e-16
2.755060000000000000e+05 2.766591999999999892e-16
2.764060000000000000e+05 2.644592000000000079e-16
2.773060000000000000e+05 3.276727999999999964e-16
2.782060000000000000e+05 3.671944000000000527e-16
2.791060000000000000e+05 2.832288000000000379e-16
2.800060000000000000e+05 2.896440000000000282e-16
2.809060000000000000e+05 7.222584000000000179e-16
2.818060000000000000e+05 7.173264000000000198e-16
2.827060000000000000e+05 4.062192000000000671e-16
2.836060000000000000e+05 2.002056000000000065e-16
2.845060000000000000e+05 4.681744000000000685e-16
2.854060000000000000e+05 3.151704000000000282e-16
2.863060000000000000e+05 3.584399999999999632e-16
2.872060000000000000e+05 2.571456000000000009e-16
2.881060000000000000e+05 3.509232000000000064e-16
2.890060000000000000e+05 3.771999999999999959e-16
2.899060000000000000e+05 4.171208000000000154e-16
2.908060000000000000e+05 4.277704000000000238e-16
2.917060000000000000e+05 5.028927999999999623e-16
2.926060000000000000e+05 5.081199999999999617e-16
2.935060000000000000e+05 4.966552000000000441e-16
2.944060000000000000e+05 4.695152000000000607e-16
2.953060000000000000e+05 4.312136000000000025e-16
2.962060000000000000e+05 7.188896000000001040e-16
2.971060000000000000e+05 5.137199999999999936e-16
2.980060000000000000e+05 4.556256000000000726e-16
2.989060000000000000e+05 8.136480000000000820e-16
2.998060000000000000e+05 8.506960000000000284e-16
